# Supplementary material for: A comparative metabolomics analysis of domestic yak (Bos grunniens) milk with human breast milk
Source: Front Vet Sci. 2023 Sep 29;10:1207950. doi: 10.3389/fvets.2023.1207950 (PMC10570732; doi:10.3389/fvets.2023.1207950)
Supplement: Supplementary file 1 [file Table_1.XLSX]

## Sheet: Table S1
Table S1. Raw data of all metabolites identified in yak colostrum (YC) and mature milk (YMM).
Alignment ID	Average Rt(min)	Quant mass	Metabolite name	Total score	type	QC-1	QC-2	QC-3	YMM-1	YMM-2	YMM-3	YMM-4	YMM-5	YMM-6	YC-1	YC-2	YC-3	YC-4	YC-5	YC-6
163	9.953	147	Urea	98.8	Ureas	4.21432	4.45656	4.43049	2.41306	2.409	2.74844	3.5739	2.56356	3.76716	0.0216849	7.14125	4.22098	0.403781	7.10172	6.60083
292	13.551	174	5-methoxytryptamine	91.3	Tryptamines and derivatives	1.27426	1.34458	1.37966	1.09434	1.1294	1.34541	1.86701	1.1354	1.31883	1.2899	1.08287	1.12915	0.972334	1.10475	1.07753
756	28.635	95	Squalene	54.2	Triterpenoids	0.0359651	0.045986	0.0458873	0.0315258	0.0365006	0.0587327	0.076854	0.0372508	0.0278051	0.0300055	0.0211579	0.025843	0.0413523	0.018707	0.0346704
1034	38.014	155	Lanosterol	60.4	Triterpenoids	0.0387079	0.0496043	0.0416575	0.0388487	0.0204445	0.0308945	0.0537492	0.0193038	0.0376048	0.0433807	0.0860123	0.0501122	0.118841	0.00350521	0.053405
508	20.448	147	Cis-aconitic acid	96.5	Tricarboxylic acids and derivatives	0.241963	0.202249	0.195494	0.189783	0.326608	0.279369	0.446073	0.267437	0.380653	0.246654	0.133764	0.169333	0.109992	0.0559594	0.0786791
565	21.898	277	Isocitric acid	87.7	Tricarboxylic acids and derivatives	0.0746796	0.0733221	0.0727489	0.0647843	0.0802314	0.0845015	0.141886	0.081904	0.0966611	0.0651608	0.0352552	0.053051	0.0259453	0.0304318	0.0283732
566	21.913	273	Citric acid	99.6	Tricarboxylic acids and derivatives	17.1708	16.7894	16.5371	14.9225	17.8834	19.0384	32.0215	18.1917	21.382	14.9854	8.67535	12.4808	6.52298	8.07251	7.1783
643	24.259	159	Stigmasterol	70.3	Stigmastanes and derivatives	0.0193951	0.0178305	0.018494	0.00610396	0.0096926	0.00785481	0.0125282	0.00842267	0.00676601	0.0091408	0.00634813	0.00874266	0.00413008	0.0053696	0.00502232
1023	36.275	99	Beta-sitosterol	59.4	Stigmastanes and derivatives	0.0883864	0.0952318	0.0824438	0.146963	0.0795356	0.0984459	0.162633	0.0705149	0.109459	0.0437286	0.0792031	0.0521305	0.137314	0.049961	0.0429533
698	26.523	409	Lithocholic acid	60.4	Steroids and steroid derivatives	0.00206082	0.00447945	0.00153088	0.00251103	0.0015361	0.00180981	0.00257311	0.000996359	0.000942338	0.00823661	0.00507145	0.00836005	0.00453393	0.000267027	0.00263251
12	5.424	130	Diethylamine	79.1	Secondary amines	0.0419809	0.0432229	0.0428047	0.0349602	0.0350281	0.0368499	0.0474799	0.0337894	0.0376341	0.046996	0.0411252	0.0453106	0.0361053	0.0310905	0.0368411
1	5.169	237	Alpha-tocopherol	71.6	Quinone and hydroquinone lipids	0.00432891	0.0045004	0.00465062	0.00361927	0.0035801	0.00328689	0.0042321	0.00341575	0.00431779	0.00560261	0.00395502	0.00467731	0.00303848	4.30098e-05	0.00338178
943	33.494	304	Beta-tocopherol	58	Quinone and hydroquinone lipids	1.923	1.74327	1.90367	0.743007	1.56924	2.00869	2.28535	1.92982	2.36862	0.568994	0.229241	1.5772	0.537065	0.410493	0.16098
439	18.448	409	Xanthurenic acid	65.3	Quinoline carboxylic acids	0.00203447	0.00198928	0.00206799	0.00243428	0.00276977	0.00295051	0.00522342	0.00235144	0.00238268	0.0103729	0.00665878	0.00662956	0.00304664	0.00234327	0.0031603
97	8.089	155	Butyrolactam	70.9	Pyrrolidones	0.00360473	0.00314733	0.00382761	0.00263728	0.00260871	0.00314496	0.00427343	0.00309329	0.00351511	0.00348714	0.00282356	0.00271555	0.00221393	0.00584679	0.00261296
347	15.608	142	Nornicotine	64	Pyrrolidinylpyridines	0.00176554	0.00176519	0.00146757	0.00158448	0.00117735	0.00145084	0.00162936	0.00188199	0.00150892	0.00246558	0.00166752	0.00170256	0.00111579	0.000975723	0.000987033
215	11.16	240	Pyrrole-2-carboxylic acid	90.4	Pyrrole carboxylic acids and derivatives	0.083487	0.0673739	0.0790248	0.0569246	0.0553032	0.0643758	0.0906335	0.0631576	0.0682763	0.0966923	0.060184	0.0625759	0.0462493	0.195881	0.0633506
236	11.629	241	Uracil	99.8	Pyrimidines and pyrimidine derivatives	0.27655	0.475109	0.487405	0.243245	0.237639	0.274469	0.380394	0.241861	0.252898	0.147851	0.152301	0.209288	0.407023	0.605603	0.426064
277	12.913	255	Thymine	87.8	Pyrimidines and pyrimidine derivatives	0.0256058	0.0123063	0.00826533	0.00863773	0.00811497	0.00867456	0.0110601	0.00737081	0.00701243	0.0268037	0.0147955	0.0133891	0.00962204	0.0104099	0.0126691
327	14.868	155	Metharbital	71.9	Pyrimidines and pyrimidine derivatives	0.00644449	0.00633291	0.00639607	0.00653534	0.00715565	0.00783742	0.00939181	0.00744348	0.00939633	0.00548438	0.00406154	0.00439396	0.00385173	0.00676674	0.00470452
346	15.525	254	Cytosin	84.6	Pyrimidines and pyrimidine derivatives	0.0101611	0.0104956	0.0109462	0.00884004	0.0086585	0.00929486	0.0122901	0.00783509	0.00882759	0.0140361	0.013129	0.0141337	0.0125072	0.0117444	0.00717991
505	20.32	254	Orotic acid	98.4	Pyrimidines and pyrimidine derivatives	0.60418	0.619343	0.771725	0.445916	0.654033	0.529306	0.670729	0.724067	0.903282	1.11546	0.470698	0.787956	0.208465	0.242451	0.263766
681	25.768	243	Cytidine-5-monophosphate	84.3	Pyrimidine ribonucleotides	0.00823964	0.0193112	0.0112	0.0107158	0.00786274	0.00832819	0.012164	0.00578825	0.00469927	0.0454387	0.0486953	0.0777597	0.0519063	0.00598599	0.014269
967	33.945	169	Uridine 5'-monophosphate	78.6	Pyrimidine ribonucleotides	0.0480983	0.00916512	0.00692015	0.0178951	0.0138563	0.0150985	0.0116155	0.00708143	0.0220665	0.759784	0.21912	0.904498	0.135674	0.0203293	0.0113789
574	22.081	147	Udp-n-acetylglucosamine	90.6	Pyrimidine nucleotide sugars	3.39768	3.22468	3.26033	2.52832	1.4622	1.56073	3.38458	2.33804	2.53146	6.84405	3.07466	5.12841	2.78942	2.55487	2.34612
65	6.973	169	Thymidine	74.7	Pyrimidine 2'-deoxyribonucleosides	0.00769732	0.00802376	0.00838676	0.00600558	0.00608495	0.00622783	0.00817975	0.00605337	0.00753588	0.00767481	0.00743356	0.00778751	0.00696315	0.00535498	0.00666362
234	11.573	280	Pyridoxine	73.4	Pyridoxines	0.00163016	0.00189925	0.00195536	0.000420006	0.000318228	0.000291976	0.000511821	0.000344233	0.000386817	0.0130514	0.00740946	0.0132875	0.00607425	0.00516488	0.0048711
183	10.429	180	Nicotinic acid	81.1	Pyridinecarboxylic acids and derivatives	0.00765031	0.0104161	0.0118391	0.00692306	0.00520154	0.00347993	0.00488546	0.00502785	0.00619979	0.0194308	0.0254048	0.0217378	0.0262405	0.0212106	0.00770443
226	11.388	180	2-picolinic acid	87.6	Pyridinecarboxylic acids and derivatives	0.0084517	0.00684906	0.00824245	0.00543315	0.00469999	0.00540753	0.00744772	0.00530191	0.0054932	0.0139287	0.0093445	0.00979351	0.00667137	0.0181772	0.00737512
302	14.008	252	Quinolinic acid	73	Pyridinecarboxylic acids and derivatives	0.0127216	0.0131437	0.0129593	0.00637316	0.0038908	0.00338522	0.00616724	0.00394914	0.00365436	0.0338112	0.0177972	0.0249193	0.0127275	0.00826587	0.0104358
380	16.662	268	6-hydroxynicotinic acid	76.7	Pyridinecarboxylic acids and derivatives	0.00177567	0.00176809	0.00181811	0.00112109	0.000714688	0.000978307	0.00110688	0.000721643	0.000690603	0.00142239	0.000868541	0.000924477	0.00222587	0.0045649	0.00364214
625	23.826	310	4-pyridoxic acid	71.2	Pyridinecarboxylic acids and derivatives	0.00524361	0.00502268	0.00515617	0.00444889	0.00265631	0.00157724	0.00215849	0.00209205	0.00212843	0.00912891	0.00395449	0.0151671	0.00446589	0.00367114	0.00298923
185	10.479	280	Hypoxanthine	76.5	Purines and purine derivatives	0.00769503	0.0106239	0.0127174	0.0110334	0.0104391	0.00938453	0.0118666	0.0101967	0.0088404	0.0254702	0.0190319	0.0243522	0.0152882	0.0355206	0.0161795
593	22.739	264	Adenine	87.1	Purines and purine derivatives	0.030578	0.0276217	0.0254875	0.0194139	0.0167516	0.0171887	0.0270078	0.0163271	0.0184472	0.0460529	0.0423813	0.0459757	0.0339549	0.0153366	0.0231572
679	25.719	449	Xanthine	72.5	Purines and purine derivatives	0.0081088	0.0102987	0.0112884	0.00675632	0.0101025	0.00766175	0.0177468	0.00717432	0.011209	0.010955	0.00575472	0.00758174	0.00550961	0.00968434	0.00553305
715	27.108	441	Uric acid	84.2	Purines and purine derivatives	2.49452	2.39816	2.57041	1.52719	1.31259	1.85644	1.86513	1.34881	2.15354	4.29466	2.50259	3.14216	2.11166	1.45193	2.26852
725	27.454	85	Guanine	70.9	Purines and purine derivatives	0.0736999	0.0659009	0.0741056	0.0636445	0.0633118	0.0622812	0.0905427	0.0650043	0.0604492	0.0677412	0.0598642	0.0611468	0.0760735	0.067121	0.0655402
976	34.166	179	Dimethyluric acid	53.2	Purines and purine derivatives	0.0282666	0.0156221	0.0100228	0.0107291	0.00878883	0.0141908	0.0171154	0.00502423	0.0115338	0.0498157	0.0258073	0.0215201	0.012965	0.0183929	0.0198208
683	25.794	396	Inosine-5'-monophosphate	75.4	Purine ribonucleotides	0.00535573	0.00342482	0.00373046	0.00229245	0.00217909	0.00241821	0.0054651	0.00264288	0.00295347	0.00998864	0.00429784	0.00509488	0.00305705	0.00554515	0.00402849
1008	35.352	315	Adenosine-5'-monophosphate	78.9	Purine ribonucleotides	0.00935696	0.0155643	0.0031571	0.00158471	0.000736604	0.00172568	0.000973422	0.000251389	0.000858409	0.674789	0.228647	0.604056	0.0819014	0.0118383	0.0192038
433	18.25	380	Isoxanthopterin	72.8	Pterins and derivatives	0.00134028	0.00171167	0.00180784	0.000669982	0.0010017	0.000688436	0.000685015	0.000524191	0.00126611	0.00720222	0.00428446	0.00676478	0.00315535	0.000782107	0.00186892
0	5.149	174	Ethylamine	98.9	Primary amines	1.54087	1.57527	1.61539	1.26153	1.25725	1.29476	1.7012	1.0942	1.37503	1.31093	1.3163	1.31877	1.23734	0.0392335	1.37016
666	25.204	103	Pantothenic acid	98.1	Polyols	0.145889	0.1309	0.138125	0.167037	0.117081	0.101145	0.175726	0.103181	0.152694	0.116356	0.159561	0.0759067	0.130006	0.104043	0.134014
30	5.843	156	Piperidone	81.3	Piperidinones	0.00593849	0.00626087	0.00603198	0.00557487	0.00546405	0.00613707	0.007916	0.00551568	0.00606053	0.00540403	0.00552508	0.00534344	0.00500686	0.00418276	0.00533162
273	12.824	242	2-(4-methyl-1-piperazinyl)ethanamine	64.6	Piperazines	0.00242064	0.00234211	0.00282006	0.00184203	0.00164804	0.00206085	0.00267203	0.0018545	0.00213967	0.00303542	0.00208649	0.00240477	0.00174527	0.00250499	0.00210999
312	14.349	211	Phosphoenolpyruvate	80.3	Phosphate esters	0.00876765	0.0101131	0.00917683	0.00895962	0.00525621	0.00506514	0.00976579	0.00600024	0.00423624	0.0286717	0.0208472	0.0210677	0.0190383	0.00398997	0.0072735
536	21.055	299	O-phosphoethanolamine	97.4	Phosphate esters	0.0989481	0.132883	0.141135	0.198591	0.188438	0.212591	0.326405	0.240035	0.14998	0.0625763	0.017925	0.037708	0.0247841	0.0219314	0.0183342
243	11.837	239	1,2,4-benzenetriol	84.3	Phenols and derivatives	0.0324529	0.0331863	0.0357915	0.0259867	0.0279807	0.0333187	0.0492018	0.0304104	0.0324808	0.0383784	0.0286819	0.0313463	0.0235217	0.0204509	0.0241901
402	17.229	342	1,2,3-trihydroxybenzene	88.5	Phenols and derivatives	0.0167688	0.0140176	0.0173165	0.0109552	0.0111269	0.0130406	0.020507	0.0132248	0.0148797	0.0198685	0.0123609	0.0119844	0.00873344	0.042494	0.014172
187	10.501	226	Amidosulfonic acid	89.4	Other non-metal oxides	0.0031267	0.00197641	0.00161649	0.000715172	0.000436279	0.000424501	0.000695366	0.000434892	0.000384415	0.028452	0.0113924	0.0196701	0.00522347	0.0013338	0.00203697
444	18.599	326	Taurine	96.3	Organosulfonic acids and derivatives	0.0211245	0.0206408	0.0131478	0.00995581	0.00848072	0.00543363	0.00634646	0.00455687	0.00525059	0.112649	0.0471304	0.0904252	0.0234903	0.000389794	0.0161
339	15.321	188	Tromethamine	67.9	Organonitrogen compounds	0.00151497	0.0015359	0.00178283	0.000706346	0.000677068	0.00120407	0.00115607	0.000779138	0.000900176	0.00192516	0.00166664	0.00159675	0.00324325	0.00158964	0.00186719
252	12.059	340	Formononetin	78.2	O-methylated isoflavonoids	0.260541	0.312463	0.24137	0.0586831	0.0341744	0.0287288	0.0318423	0.0240273	0.0281528	1.68996	1.03706	1.5355	0.695621	0.308252	0.364246
171	10.177	227	Sulfuric acid	77.9	Non-metal sulfates	0.000786638	0.000530874	0.000591258	0.000446506	0.00065109	0.000658619	0.00085928	0.000582364	0.000767399	0.000519247	0.000438531	0.000443554	0.000459854	0.00101724	0.000552092
440	18.497	451	Pyrophosphate	85.5	Non-metal pyrophosphates	0.000826512	0.00109543	0.000943185	0.000281043	0.000138403	0.000197548	0.000294387	0.000125451	0.000148196	0.05239	0.0132043	0.0547234	0.0106908	0.00545117	0.00221169
454	18.868	205	D-xylulose	87.8	Monosaccharides	0.0478894	0.0493304	0.0504592	0.00760291	0.00928607	0.0159372	0.0125925	0.0113286	0.0163513	0.0240693	0.0250231	0.0209245	0.0351584	0.0480945	0.0497385
721	27.393	357	D-ribulose 5-phosphate	95.1	Monosaccharides	0.39126	0.382238	0.395283	0.17088	0.0743213	0.138021	0.319538	0.166536	0.10374	1.5506	0.18455	1.10086	1.01409	0.275963	0.326004
316	14.447	203	1-monostearin	75.8	Monoradylglycerols	0.00815664	0.00780458	0.00814384	0.00677574	0.0052966	0.0112091	0.0114581	0.0045511	0.0055369	0.00644809	0.00252973	0.00564389	0.00973024	0.00975342	0.00911116
384	16.768	117	1-monoolein	83.8	Monoradylglycerols	0.0143912	0.0132013	0.0136419	0.00809277	0.00719158	0.00549121	0.00868852	0.00765279	0.00932521	0.0309744	0.0187337	0.0222072	0.0145867	0.0134141	0.0125509
514	20.594	430	2-monoolein	77.1	Monoradylglycerols	0.00227525	0.00171801	0.00239849	0.0012152	0.00164458	0.00154303	0.00330768	0.00173454	0.00208413	0.00252389	0.00132228	0.00129468	0.000907763	0.00362777	0.0017142
743	28.194	257	2-monostearin	82.7	Monoradylglycerols	0.0138937	0.0129233	0.0146441	0.0168539	0.0166675	0.031554	0.0402436	0.0218444	0.00836828	0.00668347	0.00155881	0.0062528	0.00442724	0.0057268	0.00249314
862	32.102	218	2-monopalmitin	63.5	Monoradylglycerols	0.620575	0.595814	0.634052	0.870092	1.14826	1.63798	2.05354	1.19741	0.50873	0.399699	0.208084	0.301474	0.33934	0.169656	0.190372
242	11.817	298	Metanephrine	73.8	Methoxyphenols	0.0481977	0.042332	0.052318	0.0086972	0.00975281	0.0190379	0.0632549	0.0167863	0.0076073	0.100492	0.0381016	0.0356781	0.0206984	0.0653697	0.023826
543	21.285	257	Succinylacetone	78.4	Medium-chain keto acids and derivatives	0.0124885	0.0109324	0.0118234	0.00849324	0.0104698	0.0114875	0.0128835	0.00876092	0.00981496	0.0251666	0.00947204	0.0175411	0.00664247	0.00497369	0.00705148
360	15.97	252	Galactonic acid	85	Medium-chain hydroxy acids and derivatives	4.35303e-05	0.000442485	0.000478563	0.000331646	0.000319288	0.000319509	0.000510941	0.000344801	0.000345587	0.000553691	0.000407647	0.000483599	0.000338715	0.000575653	0.000422637
755	28.634	95	Linoleic acid	83.9	Lineolic acids and derivatives	0.0359651	0.045986	0.0458873	0.0315258	0.0331692	0.0513869	0.0627692	0.0297522	0.0247043	0.0300055	0.0211579	0.0300034	0.0344325	0.018707	0.0346704
952	33.639	293	Daidzein	54.8	Isoflav-2-enes	0.0139953	0.104049	0.138989	0.018965	0.0175052	0.0182172	0.108962	0.0837307	0.032648	0.153139	0.138659	0.0997554	0.107957	0.061873	0.102838
739	28.063	290	5-hydroxyindoleacetic acid	74.1	Indolyl carboxylic acids and derivatives	0.0471511	0.0193693	0.0115479	0.0115837	0.00934196	0.00859271	0.0153282	0.00710134	0.00801454	0.0458922	0.0241377	0.0206852	0.0140227	0.0108918	0.0250624
395	17.047	290	N-acetyl-5-hydroxytryptamine	76.6	Hydroxyindoles	0.00109078	0.00115054	0.00126992	0.00220574	0.00186409	0.00110192	0.00283601	0.00186964	0.00127074	0.00163621	0.000235252	0.00127143	0.000654486	0.000255153	0.000229935
125	8.841	249	4-hydroxycinnamic acid	71	Hydroxycinnamic acids and derivatives	0.0117646	0.0121717	0.0127045	0.0121932	0.01228	0.0124277	0.0122021	0.0123061	0.0124792	0.0120415	0.0122805	0.0122747	0.0123464	0.0123238	0.0119825
168	10.052	339	Sinapinic acid	68.5	Hydroxycinnamic acids and derivatives	0.000576982	0.000569203	0.000606171	0.000554091	0.000521862	0.000779707	0.0012265	0.00063625	0.000629033	0.000478428	0.000428298	0.00038921	0.000394406	0.000581612	0.000475624
365	16.161	323	Ferulic acid	73.4	Hydroxycinnamic acids and derivatives	0.00698846	0.00764832	0.0111403	0.0135839	0.00976966	0.0101104	0.0121984	0.00914813	0.0116479	0.0496392	0.0108473	0.0367992	0.00789899	0.00167803	0.00192981
731	27.662	361	Caffeic acid	67.1	Hydroxycinnamic acids and derivatives	0.0103062	0.00879732	0.0170964	0.00853271	0.0079778	0.0113492	0.0217229	0.0127811	0.0146182	0.00684847	0.00521829	0.00639736	0.0050694	0.00887082	0.003461
353	15.776	314	Agmatine	72.9	Guanidines	0.0532517	0.0674396	0.0721788	0.0592995	0.0410121	0.040878	0.0491034	0.0388382	0.0654709	0.0623391	0.055578	0.0590999	0.0501912	0.0548574	0.0424497
589	22.609	295	Coniferin	81.4	Glycosyl compounds	0.00634331	0.00615188	0.0084239	0.00426183	0.00443885	0.00554636	0.0107652	0.0061025	0.00756398	0.00537537	0.00340447	0.00343164	0.00282047	0.0163035	0.00357432
766	28.985	320	1-(sn-glycero-3-phospho)-1d-myo-inositol	68.4	Glycerophosphoinositols	0.00835133	0.00888539	0.0115839	0.00684648	0.000965573	0.00309774	0.000963846	0.00134711	0.00254451	0.0164255	0.0156962	0.00659982	0.0124374	0.0213124	0.0220251
489	19.909	243	Beta-glycerophosphoric acid	98.1	Glycerophosphates	0.0934791	0.130815	0.105107	0.0789998	0.0592921	0.0540448	0.0644733	0.0537717	0.0590974	0.174562	0.173694	0.137909	0.110097	0.07112	0.159997
519	20.698	357	Glycerol 3-phosphate	98.5	Glycerophosphates	6.04349	6.37109	5.65391	2.97076	1.9276	1.8007	2.66862	2.22405	2.28679	10.334	9.04713	7.99916	6.09186	7.84212	7.10667
205	10.906	382	Levulinic acid	79.3	Gamma-keto acids and derivatives	0.000368338	0.000327835	0.000323838	0.000262495	0.000272185	0.000248224	0.000355857	0.00021345	0.00038649	0.00027384	0.000258172	0.000298147	0.000277713	0.000513902	0.000269147
382	16.73	198	Oxoglutaric acid	92.6	Gamma-keto acids and derivatives	0.0255513	0.0255006	0.0219415	0.0189665	0.0181882	0.0272615	0.0287296	0.0126512	0.0249241	0.0482318	0.0226983	0.0363592	0.022667	0.00964692	0.0134598
261	12.361	247	Erythrono-1,4-lactone	96	Gamma butyrolactones	0.00228477	0.00246309	0.00253244	0.00401338	0.0038656	0.00208732	0.00440179	0.00243997	0.00263436	0.00214423	0.00151554	0.0016816	0.000830503	0.00108124	0.000945332
579	22.353	173	Dehydroascorbic acid	81.8	Gamma butyrolactones	0.011815	0.0112387	0.011503	0.0028002	0.00344213	0.00583783	0.00450177	0.00462052	0.0065121	0.0101993	0.0215646	0.00659074	0.0032031	0.0134413	0.0137319
364	16.149	346	Ascorbic acid	76.8	Furanones	0.000841911	0.000831199	0.000835096	0.00109907	0.000556716	0.000416363	0.000958151	0.000356654	0.000405564	0.0017305	0.00119892	0.000657105	0.000512982	0.000944759	0.00105618
599	22.978	274	2-o-methyl-l-ascorbic acid	62.2	Furanones	0.00644192	0.00606476	0.00646712	0.00411274	0.00371247	0.00419254	0.00538448	0.00400518	0.00420101	0.0124847	0.00904558	0.00831189	0.00428269	0.00646858	0.00620472
212	11.063	294	Catechin	73.4	Flavans	0.00173418	0.00231999	0.00282054	0.00216763	0.00210266	0.00197925	0.00267053	0.00220401	0.00179599	0.00488191	0.00376725	0.00467154	0.00319491	0.00719065	0.00325543
423	17.923	233	Epicatechin	72.9	Flavans	0.0959697	0.102098	0.101279	0.0909839	0.0808348	0.0794396	0.0779785	0.0806777	0.0807937	0.0708734	0.253492	0.0560567	0.0769612	0.0597933	0.122666
1028	36.935	456	Gallocatechin	51.7	Flavans	0.00410936	0.00520123	0.00480577	0.00136632	0.00110082	0.00204274	0.00385341	0.000923001	0.00154057	0.0055877	0.0034238	0.00294455	0.00288088	0.00228827	0.00269036
294	13.693	257	Tridecanol	85.9	Fatty alcohols	0.012586	0.00840432	0.0110181	0.0067641	0.00732173	0.00867043	0.0126215	0.00842151	0.00971533	0.0153337	0.00842318	0.00891722	0.00605877	0.062528	0.0078025
296	13.743	243	Dodecanol	91	Fatty alcohols	0.0378694	0.0291842	0.0365575	0.0244324	0.0252839	0.0306015	0.043421	0.0287307	0.0319186	0.0445156	0.025954	0.0261071	0.0193259	0.11503	0.0275622
738	27.963	327	Octadecanol	84.3	Fatty alcohols	0.0542414	0.0533285	0.0583428	0.0237924	0.0212563	0.0339729	0.0361414	0.0214885	0.0246524	0.0490058	0.0968063	0.047161	0.0702059	0.0784731	0.0543526
645	24.327	217	Maltitol	89.3	Fatty acyl glycosides	0.157188	0.149235	0.168251	0.0317322	0.0204941	0.0247475	0.0754849	0.0366938	0.0437346	0.464167	0.222716	0.228429	0.141615	0.166437	0.170599
646	24.339	229	Lactitol	66.1	Fatty acyl glycosides	0.0190424	0.0174794	0.0190519	0.00879193	0.0114406	0.0161492	0.0305875	0.0173958	0.0180729	0.036898	0.0168779	0.0256408	0.0124161	0.0175395	0.0121826
63	6.904	173	Caproic acid	93.9	Fatty acids and conjugates	0.00870798	0.0085996	0.0107796	0.0159498	0.015025	0.0249484	0.0284979	0.0175222	0.0118584	0.00727388	0.00491726	0.00676884	0.00839625	0.00766429	0.00521863
105	8.385	145	2-hydroxy-2-methylbutanoic acid	91	Fatty acids and conjugates	0.0349733	0.0355196	0.0364051	0.000486119	0.000617576	0.00164671	0.00143612	0.000417956	0.000971856	0.000537175	0.000356699	0.000404398	0.000226246	0.000515923	0.000272735
142	9.311	312	2-hydroxypentanoic acid	85.2	Fatty acids and conjugates	0.000856249	0.000468757	0.00047178	9.22688e-05	5.56043e-06	1.34793e-05	6.69907e-05	9.37768e-06	6.68517e-06	0.00398716	0.000912415	0.0020521	0.000603808	3.2244e-05	0.000324376
152	9.591	159	Leucinic acid	98.2	Fatty acids and conjugates	0.0303519	0.0307289	0.0318813	0.000249081	0.000223191	0.000186929	0.000280171	0.000133072	0.000323523	0.000301234	0.000370399	0.000209601	0.000244436	0.00454456	0.000201277
154	9.674	159	2-hydroxycaproic acid	78.6	Fatty acids and conjugates	0.014437	0.0151071	0.0160701	0.00094556	0.000863728	0.00104008	0.00131364	0.000994917	0.000837436	0.00259092	0.00193649	0.00194479	0.00160464	0.00428445	0.00167867
239	11.735	147	Itaconic acid	97.1	Fatty acids and conjugates	0.0402073	0.0349115	0.279022	0.0645211	0.102702	0.14858	0.243124	0.180444	0.247163	0.0447276	0.0256119	0.0232208	0.0216497	0.171746	0.0146555
244	11.859	147	Citraconic acid	91.1	Fatty acids and conjugates	0.0113024	0.134408	0.144847	0.0163148	0.0293006	0.0488972	0.0882281	0.0681652	0.0865465	0.0212324	0.0120398	0.0111414	0.00884391	0.148638	0.0780793
257	12.154	215	Pelargonic acid	88.7	Fatty acids and conjugates	0.00713477	0.00700789	0.00756439	0.00732765	0.00917033	0.00911303	0.0139966	0.00847157	0.00887825	0.00942025	0.00765827	0.0103835	0.00764381	0.00916361	0.00659414
308	14.196	229	Capric acid	86.1	Fatty acids and conjugates	0.0216311	0.0224715	0.0252381	0.0218207	0.0224532	0.0314454	0.0380588	0.0265226	0.0210773	0.0176554	0.0145769	0.0174729	0.0191527	0.0210722	0.0155727
309	14.196	229	Stearic acid	81.2	Fatty acids and conjugates	0.0216311	0.0225375	0.0252381	0.0218207	0.0224532	0.0315682	0.0381456	0.0265493	0.0210773	0.0109927	0.014639	0.0174729	0.0192211	0.0212251	0.0155727
321	14.598	232	Beta-hydroxymyristic acid	78.8	Fatty acids and conjugates	0.0103346	0.00943036	0.0111481	0.0104479	0.00834655	0.012209	0.013811	0.00574163	0.0127531	0.00881483	0.00700459	0.00698462	0.00733763	0.00401077	0.00529013
381	16.717	129	L-2-hydroxyglutaric acid	95.9	Fatty acids and conjugates	0.0403265	0.0398888	0.0399918	0.0253317	0.0347543	0.0612018	0.0486867	0.0214127	0.0603096	0.040158	0.0226683	0.0292435	0.017935	0.0130734	0.014988
437	18.406	257	Dodecanoic acid	88.4	Fatty acids and conjugates	0.0116666	0.0122088	0.0137601	0.0101089	0.0104583	0.0150111	0.0183635	0.0134943	0.00895326	0.00750249	0.00623059	0.00807067	0.0132081	0.0145813	0.00867679
450	18.759	261	2-hydroxyadipic acid	76.1	Fatty acids and conjugates	0.000965379	0.000956601	0.00100234	0.000512386	0.00116561	0.0022429	0.00138592	0.000633167	0.00318503	0.000408353	0.000235345	0.000273965	0.000196126	0.000403836	0.00023905
559	21.731	204	Lignoceric acid	75.7	Fatty acids and conjugates	0.00291805	0.000987472	0.000907955	0.000948357	4.74489e-05	0.000910699	0.00168516	3.68071e-05	9.1542e-05	0.00624136	0.0239584	0.006715	0.0119551	0.0466993	0.0312415
587	22.498	117	Myristic acid	97.8	Fatty acids and conjugates	0.156741	0.157509	0.180464	0.126558	0.141582	0.216154	0.275738	0.162168	0.114984	0.0880212	0.0641633	0.0821853	0.125509	0.175939	0.10919
627	23.878	299	Cerotinic acid	75.9	Fatty acids and conjugates	0.00962734	0.00946452	0.0106367	0.00763	0.00975554	0.0143902	0.0188712	0.00923591	0.0072714	0.0063544	0.0041026	0.00482833	0.00574822	0.0108507	0.0051277
649	24.436	299	Pentacosanoic acid	88	Fatty acids and conjugates	0.0377008	0.0368044	0.0496126	0.0348789	0.0409116	0.0647679	0.102288	0.0395068	0.0327953	0.0210174	0.0126751	0.0183835	0.0190536	0.0506684	0.0195445
685	25.894	311	Palmitelaidic acid	87.8	Fatty acids and conjugates	0.0214645	0.0227773	0.0278606	0.0147851	0.0253725	0.0347598	0.0465513	0.024449	0.0136469	0.0100841	0.00640348	0.0104249	0.0120691	0.00894122	0.0105679
694	26.278	117	Palmitic acid	99.7	Fatty acids and conjugates	1.31335	1.2975	1.53622	1.06328	1.18765	1.74379	2.76892	1.21139	1.01846	0.874829	0.473643	0.681264	0.776782	2.14586	0.833464
733	27.791	327	Heptadecanoic acid	91.7	Fatty acids and conjugates	0.0351197	0.0399323	0.0546587	0.0402604	0.046175	0.0747639	0.112594	0.0476928	0.0371166	0.0233382	0.0141255	0.0176793	0.0204787	0.093799	0.0208617
757	28.718	117	Oleic acid	96.2	Fatty acids and conjugates	0.862649	0.918277	1.31668	0.968725	1.36169	2.02081	2.78111	1.2954	0.919556	0.411826	0.238468	0.357569	0.463161	0.615869	0.466588
190	10.539	102	Dodecanoic acid, isopropanol ester	73.1	Fatty acid esters	0.0139486	0.0153251	0.0148043	0.01168	0.0109822	0.010614	0.0136512	0.0103574	0.0130758	0.013303	0.013196	0.0144054	0.0113419	0.00806522	0.0119811
482	19.672	430	4-hydroxyestrone	68.2	Estrane steroids	0.00148611	0.00105633	0.00143082	0.000928944	0.000991488	0.00115974	0.00187227	0.00119486	0.00130919	0.0017439	0.000978981	0.000894279	0.00066864	0.00274859	0.00107074
835	31.244	285	Estradiol	66.2	Estrane steroids	3.47865	3.2541	3.31899	0.958959	0.619675	0.79764	1.05173	0.393353	0.4701	15.6346	3.25757	9.98804	3.26365	4.21825	2.64137
742	28.166	143	Phytol	89.5	Diterpenoids	0.115241	0.114914	0.125848	0.100182	0.139244	0.136525	0.26733	0.152096	0.0687109	0.0663486	0.0645469	0.0665436	0.142413	0.0668319	0.0530195
504	20.316	315	Bisphenol a	73.5	Diphenylmethanes	0.0124183	0.0124362	0.0131074	0.0062636	0.000611595	0.000464063	0.0101331	0.000633129	0.00405649	0.0295454	0.00610469	0.0212678	0.0316805	0.00748527	0.00910351
909	32.909	436	Bumetanide	56.6	Diphenylethers	31.5199	30.4314	30.6247	20.8559	27.7367	32.4358	49.3631	19.3521	34.7539	30.6938	18.9117	27.4773	17.0554	26.5813	14.9682
24	5.7	235	Malonic acid	79.5	Dicarboxylic acids and derivatives	0.000765331	0.000821129	0.000978608	0.000756708	0.00075982	0.000862606	0.00122727	0.00083805	0.000842946	0.000811719	0.000663035	0.000675088	0.000638156	0.000176764	0.000643882
208	10.975	320	Succinic acid	81.9	Dicarboxylic acids and derivatives	0.00202654	0.00195424	0.00213033	0.00164221	0.0020436	0.00250133	0.00350233	0.00241845	0.00246664	0.0023131	0.00145385	0.00188055	0.0013128	0.000890389	0.00115813
248	11.93	245	Fumaric acid	96.7	Dicarboxylic acids and derivatives	0.304536	0.346148	0.371392	0.35162	0.265609	0.235417	0.235334	0.205521	0.300202	0.332508	0.235986	0.407148	0.226918	0.218389	0.200422
283	13.069	261	Glutaric acid	87.1	Dicarboxylic acids and derivatives	0.00131935	0.00108057	0.00114021	0.000988463	0.00103771	0.0011523	0.00157981	0.000923584	0.00111539	0.00153243	0.00097342	0.00101133	0.000684531	0.00270145	0.000883383
268	12.647	217	Xylonolactone	87.6	Delta valerolactones	0.0427128	0.0424981	0.0460729	0.0327413	0.0450483	0.0592586	0.0723133	0.0550635	0.0600946	0.0371865	0.0219476	0.0325111	0.0218828	0.0223497	0.0200106
737	27.961	456	Cholesterone	65.1	Cholestane steroids	0.00597738	0.00604278	0.0063088	0.00239531	0.000509331	0.00176246	0.00589433	0.000466175	0.000957839	0.00902395	0.00964573	0.00648498	0.0042339	0.010287	0.00891515
1017	36.053	287	Dihydrocholesterol	58.7	Cholestane steroids	0.00737048	0.00133854	0.00623772	0.00432146	0.00385625	0.00451772	0.00494516	0.00385205	0.00463003	0.00649626	0.00689106	0.00681624	0.01364	0.0102075	0.00580887
1022	36.166	129	Cholesterol	82.5	Cholestane steroids	2.41811	2.32182	2.21364	1.0574	0.788049	1.02225	1.63011	0.728441	0.939986	2.18922	4.0804	2.06599	3.68745	3.82866	3.61488
124	8.805	284	Glycerol alpha-monochlorohydrin	82.4	Chlorohydrins	0.000494571	0.000567063	0.000657266	0.000483721	0.000455229	0.000461277	0.000739075	0.000532007	0.000563502	0.000659458	0.000544896	0.000587645	0.000485138	0.00040482	0.000483973
172	10.243	174	N-acetylputrescine	89.8	Carboximidic acids	0.0839311	0.0949513	0.101153	0.0766143	0.111959	0.12374	0.0768182	0.0966871	0.180816	0.0435915	0.0495405	0.0350059	0.0298025	0.0638608	0.0607154
466	19.294	116	Acetamide	83.5	Carboximidic acids	0.0146281	0.0166392	0.015364	0.000120925	0.000163253	1.75332e-05	2.99211e-05	8.51039e-05	3.58043e-05	0.000386615	0.00113551	0.000123985	0.00449754	0.000839699	0.00115948
21	5.6	240	L-kynurenine	73.1	Carbonyl compounds	0.00136701	0.00139553	0.00145816	0.00159972	0.00121909	0.00107202	0.00193262	0.00106819	0.000776327	0.00273906	0.00265663	0.00192002	0.00205943	0.00212001	0.00182568
140	9.283	392	Butyraldehyde	65.7	Carbonyl compounds	0.0041186	0.00473829	0.00512435	0.0036346	0.00379637	0.003806	0.00550827	0.00355316	0.00438923	0.00427786	0.00397506	0.00428418	0.00373929	0.00220574	0.00414257
674	25.459	293	Acebutolol	72.2	Carbonyl compounds	0.174351	0.164382	0.177309	0.164254	0.177066	0.170934	0.357785	0.166131	0.162089	0.224408	0.156411	0.224706	0.162518	0.163442	0.164376
38	6.208	102	2,3-dihydroxybutanoic acid	85.5	Carbohydrates and carbohydrate conjugates	0.0136038	0.0093316	0.0116399	0.00939434	0.00769769	0.00822839	0.00967346	0.00767455	0.00953554	0.0053645	0.00834177	0.00530665	0.00552928	0.00172932	0.00681902
78	7.508	151	1,5-anhydroglucitol	87.7	Carbohydrates and carbohydrate conjugates	0.00090666	0.000951851	0.00106035	0.000823136	0.000798861	0.000906401	0.00120877	0.000965415	0.000966251	0.000219719	0.000994783	0.000194463	0.000805807	0.000181594	0.000879588
102	8.268	392	N-acetylgalactosamine	72.5	Carbohydrates and carbohydrate conjugates	0.000979007	0.00117236	0.00134621	0.000997344	0.00102817	0.00125917	0.00199901	0.00128417	0.00111021	0.00161394	0.00109885	0.0012412	0.000863005	0.000528619	0.000926817
173	10.252	85	N-acetyl-d-hexosamine	83.6	Carbohydrates and carbohydrate conjugates	0.00573054	0.00592922	0.00664652	0.00563682	0.00605166	0.00681983	0.00577935	0.0056633	0.00608953	0.0050926	0.00540346	0.00518119	0.00554665	0.00533348	0.00585893
182	10.379	147	Glycerol	87.6	Carbohydrates and carbohydrate conjugates	0.629881	0.637912	0.656085	0.448728	0.482503	0.516557	0.707848	0.517875	0.520003	0.724899	0.580561	0.655175	0.519319	0.576768	0.510903
229	11.47	189	Glyceric acid	95.1	Carbohydrates and carbohydrate conjugates	0.0175493	0.0181312	0.0191242	0.0145795	0.0168124	0.0196088	0.0201665	0.0153182	0.0246748	0.0177899	0.0128502	0.0138312	0.0112987	0.0179859	0.0171076
256	12.103	293	Tartaric acid	81	Carbohydrates and carbohydrate conjugates	0.00237211	0.00237563	0.00255586	0.00234966	0.00209556	0.00259278	0.00380309	0.00219512	0.00221478	0.0030452	0.00185988	0.00220146	0.0017159	0.00159744	0.00175149
288	13.306	180	Arbutin	71.7	Carbohydrates and carbohydrate conjugates	0.000512742	0.00108586	0.000519922	0.00049161	0.000471133	0.000549323	0.000634325	0.000373302	0.000300659	0.000493203	0.000490836	0.000365502	0.000463738	0.000173659	0.00103612
336	15.238	307	Erythritol	97.9	Carbohydrates and carbohydrate conjugates	0.00434471	0.00463676	0.00456308	0.00187098	0.00171374	0.00218015	0.00292056	0.00179867	0.00223214	0.00468917	0.00269052	0.00347725	0.00246964	0.00302626	0.00296691
340	15.342	217	Glucose-1-phosphate	92	Carbohydrates and carbohydrate conjugates	0.0559927	0.0556245	0.0594191	0.0238178	0.0165109	0.0235816	0.0415265	0.0300012	0.0195533	0.187774	0.0788394	0.123266	0.0544948	0.0472082	0.0435882
361	15.993	245	Ribonic acid	84.2	Carbohydrates and carbohydrate conjugates	0.00574131	0.0067308	0.00673243	0.00359502	0.00496559	0.00489031	0.00867322	0.00499792	0.00548323	0.0131871	0.00569422	0.0100689	0.00590891	0.00503562	0.00603531
372	16.368	292	Erythronic acid	96.4	Carbohydrates and carbohydrate conjugates	0.0111146	0.0115379	0.0116342	0.0196117	0.0187514	0.00927035	0.0210394	0.0105019	0.0133392	0.0103606	0.00616773	0.00814029	0.00562133	0.00443239	0.00464124
378	16.614	245	Hexitol	78.2	Carbohydrates and carbohydrate conjugates	0.00243005	0.00252821	0.00197348	0.00189759	0.002255	0.00273744	0.00407054	0.00269474	0.00273179	0.00281813	0.00167646	0.00224301	0.00141265	0.000842911	0.00103002
397	17.157	217	Arabinofuranose	92.7	Carbohydrates and carbohydrate conjugates	0.0989514	0.0998549	0.102673	0.0777267	0.0887822	0.114074	0.166297	0.106916	0.109523	0.115948	0.0642084	0.0861499	0.0540795	0.0535031	0.0530817
415	17.707	411	Lactose	63.1	Carbohydrates and carbohydrate conjugates	0.000169846	0.000226253	0.000245922	0.000138752	0.00012827	0.00017969	0.000220119	0.000178631	0.000235562	0.000189751	0.000259178	0.000182854	0.000242846	0.000396318	0.000278907
426	18.026	292	Xylonic acid	77.7	Carbohydrates and carbohydrate conjugates	0.00367656	0.00376427	0.00380571	0.00286778	0.00359454	0.00423738	0.00593524	0.00407555	0.00424772	0.00386778	0.00247803	0.00317262	0.00224404	0.00240176	0.00222857
432	18.226	307	D-ribose	76.5	Carbohydrates and carbohydrate conjugates	0.00217794	0.00202442	0.00214571	0.00106316	0.00122013	0.00142714	0.00199945	0.00121098	0.00128701	0.00163411	0.00176027	0.00136545	0.00125597	0.00158546	0.00151618
438	18.432	307	D-arabinose	97.2	Carbohydrates and carbohydrate conjugates	0.00953312	0.00981254	0.00984066	0.00450897	0.00546199	0.00662451	0.00750389	0.00573958	0.00552915	0.0065162	0.0075006	0.00524267	0.00526638	0.00633581	0.00661741
446	18.65	204	D-fucose	99	Carbohydrates and carbohydrate conjugates	0.00921251	0.00862416	0.00593632	0.0035009	0.00430501	0.00503113	0.00383858	0.00533314	0.00153796	0.0167499	0.0432642	0.00553608	0.00945068	0.0360308	0.0393486
459	19.049	264	Cellobiose	85.7	Carbohydrates and carbohydrate conjugates	0.00353012	0.00356901	0.00341132	0.00212991	0.000958644	0.00370456	0.00609391	0.00209104	0.00129824	0.0106282	0.00365817	0.00698822	0.00266171	0.00195901	0.00230278
468	19.357	306	Galactinol	89.3	Carbohydrates and carbohydrate conjugates	0.00656679	0.00670148	0.00724082	0.00259656	0.0020484	0.00228476	0.00373609	0.00238996	0.00273586	0.0103516	0.0112516	0.00897287	0.00776987	0.00708845	0.00875659
471	19.401	276	N-acetylmannosamine	66.9	Carbohydrates and carbohydrate conjugates	0.00173363	0.00177246	0.00191143	0.00081867	0.000589405	0.000600738	0.000782884	0.00055115	0.00109056	0.0018739	0.00261366	0.00149333	0.0018711	0.00142875	0.00241886
485	19.786	103	D-xylitol	98.2	Carbohydrates and carbohydrate conjugates	0.0252227	0.0259157	0.0250829	0.0211064	0.0184918	0.0275185	0.0375416	0.0275328	0.0273019	0.0266306	0.0191574	0.0206512	0.0167654	0.0150786	0.0160214
486	19.835	228	Ribitol	75.6	Carbohydrates and carbohydrate conjugates	0.00214591	0.00225283	0.00242987	0.00154075	0.00109998	0.0029813	0.00224305	0.000953201	0.00169945	0.00315035	0.00254095	0.00224752	0.00133868	0.00217686	0.00335645
503	20.294	315	Dihydroxyacetone phosphate	95.6	Carbohydrates and carbohydrate conjugates	0.0119262	0.012461	0.012424	0.0062636	0.00712568	0.0070533	0.0101331	0.00766479	0.00405649	0.0295454	0.00610469	0.0208624	0.0312236	0.00748527	0.00910351
511	20.53	315	D-fructose-1-phosphate	80.7	Carbohydrates and carbohydrate conjugates	0.012066	0.0126227	0.0121605	0.00606078	0.0064842	0.00680659	0.00946342	0.00688173	0.00305007	0.0283818	0.00640035	0.0219607	0.0366331	0.00686105	0.0105588
545	21.366	494	Digalacturonic acid	85	Carbohydrates and carbohydrate conjugates	0.00224178	0.00205886	0.00240401	0.00129485	0.000841196	0.00277796	0.00185114	0.00350152	0.0038001	0.00271664	0.00149868	0.00190137	0.000813732	0.000872869	0.00108481
549	21.534	217	D-fructose	91.7	Carbohydrates and carbohydrate conjugates	0.0843385	0.0770759	0.0845165	0.0329686	0.0142389	0.017582	0.108111	0.01566	0.0173609	0.148928	0.0694479	0.0866813	0.0369997	0.141277	0.128436
552	21.57	204	D-xylose	91.6	Carbohydrates and carbohydrate conjugates	0.0430553	0.0399338	0.041203	0.042079	0.0340638	0.030946	0.0592225	0.0352649	0.0399056	0.0626018	0.0496542	0.0325636	0.0314026	0.0567356	0.0572785
554	21.618	357	3-phosphoglyceric acid	92.8	Carbohydrates and carbohydrate conjugates	0.0193443	0.0206526	0.0189438	0.0109036	0.0133769	0.0165896	0.0282232	0.0215759	0.0147925	0.065799	0.0060032	0.0461044	0.00970892	0.00253398	0.00159801
558	21.71	437	L-sorbose	82.2	Carbohydrates and carbohydrate conjugates	0.00317201	0.00324936	0.00361837	0.00432329	0.00109671	0.000803188	0.00276729	0.00081036	0.000718367	0.0119785	0.0179389	0.00205899	0.008031	0.0318711	0.0274815
597	22.887	103	D-tagatose	96.5	Carbohydrates and carbohydrate conjugates	0.357674	0.341671	0.345412	0.199166	0.188372	0.209674	0.374185	0.192267	0.284911	0.340862	0.27974	0.280254	0.263438	0.280532	0.275333
611	23.286	204	D-mannose	97.2	Carbohydrates and carbohydrate conjugates	0.492611	0.453142	0.478794	0.528701	0.123536	0.120651	0.547859	0.0783001	0.0947088	0.088325	0.0532207	0.0433297	0.0477739	0.158799	0.146306
613	23.377	319	Glucose	96.2	Carbohydrates and carbohydrate conjugates	4.50017	4.4117	4.50301	2.44617	3.01762	5.40743	6.81691	3.33474	4.30118	0.0447388	0.0371837	0.0267609	0.042375	0.212061	0.208953
624	23.782	203	Glucosamine	70.9	Carbohydrates and carbohydrate conjugates	0.0229481	0.0226409	0.0236361	0.00865137	0.0116639	0.0100879	0.012208	0.0111337	0.00800222	0.0147005	0.00738871	0.0118163	0.00561171	0.010855	0.00835493
636	24.099	333	Galacturonic acid	86.1	Carbohydrates and carbohydrate conjugates	0.11534	0.110291	0.121162	0.0278204	0.071189	0.0730123	0.0863908	0.0414033	0.0761721	0.0649962	0.158545	0.0496141	0.121054	0.12833	0.13171
637	24.13	319	Sorbitol	96.6	Carbohydrates and carbohydrate conjugates	0.0797917	0.0769825	0.0830433	0.0653204	0.0732795	0.0908675	0.166493	0.0728665	0.0842218	0.0904701	0.0439044	0.0628653	0.0420437	0.0495622	0.0466385
647	24.382	333	Galactaric acid	71.4	Carbohydrates and carbohydrate conjugates	0.0242637	0.0241192	0.0268446	0.00652407	0.0124863	0.0132469	0.0175033	0.00932424	0.0144727	0.0130161	0.0354226	0.00881823	0.0257989	0.0311167	0.0291506
654	24.602	147	Gluconolactone	97.4	Carbohydrates and carbohydrate conjugates	1.75781	1.54249	1.54322	1.08638	1.33829	1.64816	3.01485	1.54101	1.75913	2.14211	0.847722	1.51256	0.88045	0.814011	0.882575
662	24.901	361	Melezitose	91.8	Carbohydrates and carbohydrate conjugates	0.0192872	0.0189301	0.020054	0.0051395	0.00291482	0.00365771	0.00933194	0.00589502	0.0064771	0.0559348	0.0293137	0.0336056	0.0203699	0.0203202	0.0205552
665	25.046	204	D-glucose	98.3	Carbohydrates and carbohydrate conjugates	1.44623	1.33632	1.41725	1.28354	0.361421	0.125148	1.72543	0.0459102	0.05505	0.182321	0.103113	0.0806648	0.0592585	0.383898	0.373429
671	25.337	333	Gluconic acid	98.5	Carbohydrates and carbohydrate conjugates	0.0768251	0.069318	0.0793692	0.018424	0.0254543	0.0690915	0.0391924	0.0272378	0.0587732	0.149283	0.136646	0.100191	0.0990061	0.10435	0.102762
702	26.65	173	N-acetyl-d-glucosamine	96.1	Carbohydrates and carbohydrate conjugates	0.0339476	0.0257937	0.0318921	0.0074937	0.018097	0.0164389	0.0155356	0.00400559	0.0110393	0.032827	0.119282	0.0144433	0.043289	0.233482	0.22027
718	27.225	315	D-ribose 5-phosphate	96.9	Carbohydrates and carbohydrate conjugates	0.227875	0.21316	0.233782	0.0993193	0.0589779	0.100455	0.208775	0.132036	0.0692804	0.748505	0.115104	0.535481	0.411868	0.24869	0.273035
719	27.247	319	Sedoheptulose	95.5	Carbohydrates and carbohydrate conjugates	0.161415	0.156747	0.168022	0.0758163	0.0617518	0.0848238	0.122043	0.0826546	0.128124	0.198798	0.132953	0.161561	0.0983907	0.0943938	0.103945
771	29.103	217	Trehalose-6-phosphate	80.2	Carbohydrates and carbohydrate conjugates	0.352387	0.371567	0.345886	0.388664	0.274032	0.145976	0.361466	0.320024	0.261308	0.46904	0.314638	0.337427	0.228562	0.189567	0.220874
783	29.546	385	D-fructose-1,6-bisphosphate	77.9	Carbohydrates and carbohydrate conjugates	0.0146297	0.0126809	0.0160842	0.00545705	0.002123	0.00539761	0.011805	0.00112285	0.00601618	0.0472644	0.018394	0.0222505	0.0137133	0.0172879	0.00948162
787	29.704	315	D-fructose-6-phosphate	84.2	Carbohydrates and carbohydrate conjugates	0.814396	0.758819	0.842584	0.496674	0.575088	0.66235	1.27618	0.738418	0.408645	1.29452	0.842236	1.03865	1.19067	0.339467	0.397213
791	29.832	387	Glucose-6-phosphate	83.4	Carbohydrates and carbohydrate conjugates	1.56186	1.5116	1.6375	1.01831	1.16435	1.44232	2.66543	1.56596	0.876728	2.3349	1.39068	1.96992	2.07076	0.614852	0.667291
798	30.085	361	1-kestose	85	Carbohydrates and carbohydrate conjugates	0.14636	0.143847	0.158556	0.0945914	0.0669766	0.0375207	0.0678201	0.091483	0.0923023	0.301355	0.237926	0.308228	0.15618	0.198274	0.153781
827	30.872	387	6-phosphogluconic acid	67.7	Carbohydrates and carbohydrate conjugates	0.0207125	0.0182601	0.0207281	0.00885686	0.00808754	0.0113009	0.0232613	0.0223314	0.0122395	0.088789	0.0163458	0.0551828	0.0125295	0.00497081	0.00227742
828	30.934	204	Methyl beta-d-glucopyranoside	88.9	Carbohydrates and carbohydrate conjugates	1.11266	0.971645	1.26609	0.790715	1.20794	1.54276	2.14964	1.48752	1.81014	0.457745	0.335519	0.397308	0.35332	1.0701	0.399631
843	31.457	204	Maltotriose	88.9	Carbohydrates and carbohydrate conjugates	11.57	10.2689	11.1866	9.22095	13.7228	16.5099	23.7241	15.6848	17.9683	4.79906	3.1245	3.94547	3.10945	6.95132	4.31143
893	32.681	204	Alpha-d-glucose	90.1	Carbohydrates and carbohydrate conjugates	58.148	49.1432	57.0508	45.1981	58.2174	59.7937	116.658	51.5993	55.0097	67.4393	42.8418	90.1639	35.1677	101.787	43.7619
894	32.688	204	Pectin	91.6	Carbohydrates and carbohydrate conjugates	58.6232	54.8257	64.0376	46.7782	80.8465	59.9635	120.49	52.0095	55.2404	62.9677	43.2085	90.4582	29.3067	102.233	55.579
28	5.773	98	Epsilon-caprolactam	70.6	Caprolactams	0.00218803	0.00223419	0.00205779	0.0018277	0.00196799	0.00327125	0.00258423	0.00199576	0.0020536	0.00441376	0.00203412	0.00205546	0.00188003	0.0031418	0.00195159
48	6.524	154	Biphenyl	74.2	Biphenyls and derivatives	0.00483658	0.00447584	0.00410158	0.00371897	0.0025911	0.00251008	0.00393123	0.00218808	0.00271139	0.00367376	0.00299286	0.00267043	0.00256542	0.00351548	0.00338673
655	24.66	211	Chenodeoxycholic acid	71.3	Bile acids, alcohols and derivatives	0.0409637	0.0490882	0.0301081	0.0110446	0.00585008	0.00496668	0.000874769	0.00722682	0.00631155	0.235858	0.186524	0.168775	0.107936	0.0262642	0.0777454
1029	37.266	253	3-epicholic acid	72.8	Bile acids, alcohols and derivatives	0.053624	0.0596639	0.0366694	0.0259878	0.0281858	0.0244579	0.0398674	0.0233491	0.0318803	0.0591803	0.0325785	0.0235603	0.0183007	0.0343519	0.0852243
1032	37.592	313	Cholic acid	54.3	Bile acids, alcohols and derivatives	0.00969056	0.012663	0.00917282	0.00887608	0.00482422	0.0143604	0.00940154	0.00995807	0.00626693	0.0139135	0.0190482	0.0254491	0.0157705	0.0159714	0.0176042
88	7.85	191	3-hydroxybutyric acid	86	Beta hydroxy acids and derivatives	0.0106099	0.010017	0.0105501	0.00880692	0.00864403	0.0127131	0.0198579	0.00967215	0.00897933	0.0117829	0.0095273	0.00970638	0.00810326	0.0106381	0.00913287
96	8.07	177	3-hydroxypropionic acid	92.9	Beta hydroxy acids and derivatives	0.00429458	0.00399185	0.0038471	0.00327435	0.00375328	0.00452759	0.00594381	0.00417619	0.00426796	0.00473959	0.00277448	0.00381989	0.00257952	0.00207453	0.00219458
104	8.332	147	(r)-3-hydroxybutyric acid	99.7	Beta hydroxy acids and derivatives	0.0869027	0.0873272	0.0901429	0.0796016	0.11707	0.162649	0.141629	0.0663543	0.203567	0.0543331	0.0537257	0.0406398	0.0327537	0.0383766	0.0411276
132	9.092	166	2-methylglyceric acid	72.6	Beta hydroxy acids and derivatives	0.000721454	0.000874047	0.000724587	0.00048597	0.000628113	0.000613407	0.000648202	0.000412475	0.000667354	0.000863936	0.000590931	0.000550005	0.000648132	0.00164643	0.000795718
325	14.819	147	Malic acid	97.4	Beta hydroxy acids and derivatives	0.442739	0.449141	0.46023	0.613542	0.512455	0.792928	0.601403	0.473828	0.993724	0.297078	0.203536	0.227274	0.102493	0.116551	0.12543
328	14.883	155	Malate	89.5	Beta hydroxy acids and derivatives	0.00666613	0.00648985	0.00639483	0.0065439	0.00715565	0.000143918	0.00945941	0.00744348	0.0091392	0.00548438	0.00478295	0.00502796	0.00400056	0.00732297	0.0054092
9	5.364	92	4-hydroxybenzoate	69.2	Benzoic acids and derivatives	0.00118883	0.000634726	0.00106726	0.00085325	0.000485739	0.000608218	0.00124298	0.000443209	0.00053059	0.00184127	0.000794479	0.000944704	0.000969689	9.2384e-05	0.000787563
15	5.466	193	3,4-dihydroxybenzoic acid	69.5	Benzoic acids and derivatives	0.0040392	0.00460735	0.00507433	0.00337864	0.00364667	0.00406429	0.00531819	0.003788	0.00414215	0.00477508	0.00359821	0.00426178	0.00329544	0.0121531	0.00329995
162	9.94	179	Benzoic acid	91.6	Benzoic acids and derivatives	0.0509053	0.0520516	0.0567034	0.0240625	0.0136323	0.0113255	0.0158018	0.0106358	0.011552	0.0177511	0.0426068	0.0153744	0.070846	0.0424924	0.0343077
375	16.501	267	3-hydroxybenzoic acid	88.8	Benzoic acids and derivatives	0.00272763	0.00257173	0.00510976	0.00211535	0.00255715	0.00345536	0.00485791	0.00363482	0.00399749	0.00238715	0.00176589	0.00172632	0.00180687	0.0076457	0.00137801
461	19.123	295	Phthalic acid	93.8	Benzoic acids and derivatives	0.00441362	0.00453408	0.00445423	0.00368332	0.00235555	0.00148304	0.00208419	0.00182471	0.0017003	0.00791582	0.0040135	0.0122179	0.00446146	0.00480834	0.00306891
581	22.371	105	Hippuric acid	86.5	Benzoic acids and derivatives	0.11556	0.149582	0.135278	0.0619987	0.047316	0.0362848	0.0697077	0.034705	0.0485471	0.302331	1.02287	0.236148	0.253162	0.113586	0.206754
734	27.812	294	3-hydroxyhippuric acid	77.6	Benzoic acids and derivatives	0.000838433	0.0190174	0.00141362	0.0069015	0.000796181	0.000684574	0.00409372	0.000661727	0.00167434	0.021304	0.0851351	0.0184445	0.0410219	0.00942055	0.0344271
158	9.766	96	Dopamine	81.9	Benzenediols	0.0326962	0.0322605	0.0300713	0.0244558	0.024567	0.026879	0.0375046	0.02304	0.0269882	0.0289243	0.0276856	0.0282624	0.0249047	0.0137818	0.0261861
160	9.857	116	Adrenaline	76.8	Benzenediols	0.136508	0.140221	0.135591	0.105932	0.105852	0.107873	0.134914	0.0947175	0.119873	0.125121	0.121065	0.11982	0.106162	0.000747427	0.12468
219	11.206	210	Catechol	73.2	Benzenediols	0.00802986	0.0080299	0.00666034	0.0028846	0.00269716	0.00211742	0.00280865	0.00200168	0.00225094	0.0294422	0.0172155	0.0248434	0.0121091	0.00334869	0.00608735
275	12.871	239	Hydroquinone	66.9	Benzenediols	0.00559567	0.00411356	0.00346796	0.00310378	0.00312028	0.00332712	0.00470273	0.00295003	0.00325501	0.00625845	0.00415055	0.00428544	0.00335479	0.00590373	0.0038359
81	7.661	238	4-aminophenol	76.2	Aniline and substituted anilines	0.000336596	0.000403753	0.000477048	0.000567139	0.000439953	0.000335383	0.000512747	0.000452054	0.000371155	0.0011106	0.000847934	0.00100424	0.000698182	0.00108357	0.000522694
923	33.216	480	Fluoxymesterone	55.4	Androstane steroids	0.032284	0.593671	0.594671	0.20958	0.0596456	0.217432	0.589401	0.249543	0.252848	0.0831767	0.181795	0.0401802	0.32523	0.172853	0.176385
10	5.399	163	N-acetylglycine	68.3	Amino acids, peptides, and analogues	0.000721139	0.00120512	0.000886065	0.00109509	0.00113021	0.00164067	0.00240134	0.00178581	0.00112122	0.00133492	0.0013379	0.00257029	0.00152287	0.000355334	0.00102923
20	5.587	160	Dimethylglycine	86.4	Amino acids, peptides, and analogues	0.00739539	0.0075179	0.00904605	0.00763305	0.00722954	0.00942515	0.0124306	0.00693089	0.00841778	0.00979922	0.00702475	0.00585147	0.00530213	0.000101983	0.00613435
53	6.626	151	5-aminovaleric acid	77.8	Amino acids, peptides, and analogues	0.0129253	0.0131331	0.0132135	0.00179053	0.001585	0.00180454	0.00204618	0.00151321	0.00201781	0.00213487	0.00174785	0.00168047	0.00183306	0.00690907	0.00210379
56	6.674	85	L-methionine	80.4	Amino acids, peptides, and analogues	0.0198314	0.0197366	0.0200769	0.0112848	0.0112667	0.0109376	0.0100298	0.0108737	0.0111584	0.0103305	0.0113385	0.0110996	0.0113673	0.0106946	0.0113843
74	7.248	151	L-histidine	81.4	Amino acids, peptides, and analogues	0.0203149	0.0215076	0.0225129	0.0180444	0.0202832	0.0253027	0.0372495	0.0258613	0.0222955	0.0321329	0.0197524	0.0260509	0.0154795	0.00971222	0.0153786
76	7.362	116	L-alanine	95.3	Amino acids, peptides, and analogues	0.254553	0.250354	0.249662	0.23143	0.178906	0.23911	0.214981	0.163234	0.364453	0.2212	0.0738115	0.1729	0.126005	0.0659952	0.0836536
91	7.949	156	Pipecolic acid	84.1	Amino acids, peptides, and analogues	0.034278	0.0346103	0.0430063	0.0405763	0.0416762	0.0609541	0.0666508	0.0335176	0.0651053	0.026201	0.0181306	0.0194177	0.0194418	0.0291021	0.0199304
129	8.967	221	L-asparagine	80.7	Amino acids, peptides, and analogues	0.0106234	0.0117703	0.0136648	0.00937631	0.00869924	0.0082528	0.00985887	0.00747776	0.0106334	0.00964741	0.0110078	0.0111963	0.0106004	0.0164773	0.0102356
138	9.233	254	Dl-dopa	77	Amino acids, peptides, and analogues	0.00102082	0.00100809	0.000989159	0.000186001	0.00013904	0.000172357	0.000317472	0.000181808	0.000175561	0.00360502	0.0015611	0.00198108	0.00128954	0.00101311	0.000984086
141	9.296	144	L-valine	97.3	Amino acids, peptides, and analogues	0.173656	0.176093	0.17868	0.0459074	0.0698526	0.0973077	0.0698565	0.049564	0.100082	0.0994591	0.0585032	0.0780198	0.292373	0.220756	0.23557
143	9.335	112	N-acetylglutamate	72.4	Amino acids, peptides, and analogues	0.010966	0.00892734	0.00918916	0.01134	0.00784214	0.00946066	0.012112	0.0100739	0.00714778	0.0216028	0.00985914	0.0113485	0.00698357	0.00655756	0.00824292
146	9.413	275	N-carbamoylaspartate	64.5	Amino acids, peptides, and analogues	0.000360844	0.000392018	0.000453822	0.000348641	0.000385452	0.00040356	0.000480532	0.000359446	0.000466838	0.000374325	0.000301567	0.000382133	0.000268289	0.000481794	0.000309782
155	9.697	101	Allothreonine	81.2	Amino acids, peptides, and analogues	0.0161177	0.0145425	0.014596	0.0137308	0.0115539	0.0172668	0.0191173	0.012001	0.0102245	0.0189683	0.0221936	0.0179425	0.0280264	0.00752248	0.0205051
170	10.129	98	N-methylglutamic acid	76	Amino acids, peptides, and analogues	0.0026168	0.00236874	0.00200247	0.00182463	0.000347175	0.00196376	0.00232946	0.000482125	0.000413481	0.00330283	0.00216852	0.00256174	0.00193892	0.00210131	0.00254441
178	10.355	299	Tranexamic acid	88.5	Amino acids, peptides, and analogues	6.45879	6.7967	6.96734	5.61267	5.88618	6.05183	8.96786	6.40655	6.20977	8.61779	6.03051	7.51797	5.96433	6.93298	5.15671
179	10.355	299	L-leucine	84.6	Amino acids, peptides, and analogues	6.44427	6.82448	6.99283	5.63198	5.88816	6.07475	9.00039	6.42833	6.21209	8.62519	6.05091	7.54633	5.96434	6.93431	5.15675
196	10.742	130	N-methylalanine	87.9	Amino acids, peptides, and analogues	0.0349249	0.0349563	0.0354916	0.0221203	0.0194898	0.0119752	0.0178436	0.017704	0.0218472	0.0351603	0.0381245	0.0372921	0.0356038	0.0273416	0.0338884
197	10.755	158	L-isoleucine	96.2	Amino acids, peptides, and analogues	0.0700528	0.0706376	0.0719989	0.0225014	0.0365885	0.0602289	0.0428536	0.0202038	0.0659202	0.0314396	0.0197536	0.0241664	0.0871263	0.0650367	0.0716421
200	10.846	142	L-proline	95.3	Amino acids, peptides, and analogues	0.563457	0.56015	0.561462	0.159016	0.339771	0.340383	0.223495	0.180571	0.609941	0.706121	0.384743	0.571536	0.374868	0.218956	0.272347
210	11.006	174	Glycine	97.9	Amino acids, peptides, and analogues	0.418557	0.492117	0.538153	0.462618	0.643135	0.610355	0.51952	0.544825	0.912232	0.609014	0.203588	0.441396	0.306786	0.234126	0.191061
255	12.089	204	Serine	95.4	Amino acids, peptides, and analogues	0.125566	0.129275	0.132451	0.106913	0.0873857	0.134705	0.0841749	0.0797662	0.156776	0.176498	0.0436515	0.139504	0.0597055	0.029685	0.0358137
267	12.612	218	L-threonine	96.7	Amino acids, peptides, and analogues	0.0358173	0.036496	0.0379379	0.0160665	0.0256135	0.0360209	0.0424421	0.0301424	0.0435347	0.030046	0.0104662	0.0243188	0.0152642	0.0118965	0.0123113
276	12.901	282	Glutathione	75.3	Amino acids, peptides, and analogues	0.0133817	0.0143946	0.0143151	0.00110703	0.000742759	0.00102495	0.00105514	0.000630841	0.000757209	0.0777136	0.0353481	0.0452733	0.0231184	0.02407	0.023277
284	13.121	373	Glycyl proline	71.8	Amino acids, peptides, and analogues	0.00211089	0.00245206	6.415e-05	0.00270862	0.00380401	0.00406167	0.00558084	0.0045275	0.00417229	0.00119273	0.000612122	0.000876679	0.000943753	0.0046823	0.000840574
290	13.416	160	Aspartate	86.8	Amino acids, peptides, and analogues	0.00247423	0.00200671	0.00238403	0.00203428	0.00296406	0.0091325	0.00735493	0.00286021	0.00270308	0.00326202	0.000453671	0.00115714	0.000977212	0.00119926	0.000320535
291	13.512	248	Beta-alanine	88.4	Amino acids, peptides, and analogues	0.00527324	0.00626107	0.00725492	0.00429002	0.00466089	0.00390819	0.00490568	0.00391099	0.00731584	0.0113923	0.0062362	0.00771073	0.00420282	0.00640858	0.00448981
314	14.394	218	Aminomalonate	89	Amino acids, peptides, and analogues	0.0162692	0.0224887	0.0259654	0.0231423	0.0281568	0.0226361	0.0213457	0.0248762	0.0396699	0.0440665	0.0115768	0.0374883	0.0180426	0.0153452	0.0100995
319	14.56	174	Ornithine	82.5	Amino acids, peptides, and analogues	0.026059	0.0270386	0.0273668	0.0218537	0.0223636	0.0246463	0.0327421	0.0219304	0.0258835	0.0259299	0.0213434	0.0233311	0.0193319	0.0204039	0.02092
326	14.838	174	N-acetylornithine	91.7	Amino acids, peptides, and analogues	0.081641	0.108169	0.126201	0.0847246	0.0959425	0.124974	0.162021	0.108222	0.118917	0.100491	0.0717674	0.0757493	0.063207	0.179099	0.083917
343	15.484	156	Oxoproline	93.5	Amino acids, peptides, and analogues	1.42668	1.37862	1.3968	0.964631	1.35826	2.99527	2.55933	1.11789	1.77821	1.27893	0.58512	0.935296	0.803782	0.534769	0.476125
344	15.51	232	L-aspartic acid	96.7	Amino acids, peptides, and analogues	0.166463	0.171106	0.172311	0.137566	0.187234	0.486539	0.24948	0.144258	0.269092	0.0994352	0.0378282	0.0814006	0.0458616	0.0219134	0.0312207
348	15.623	230	4-hydroxyproline	94.7	Amino acids, peptides, and analogues	0.0411723	0.0427811	0.0432346	0.051807	0.0396636	0.0354326	0.0455017	0.0642657	0.0286562	0.0437056	0.030286	0.0421188	0.0341311	0.0159142	0.0196297
351	15.707	174	Gamma-aminobutyric acid	95.2	Amino acids, peptides, and analogues	0.267143	0.282662	0.292049	0.00320898	0.00242916	0.0033228	0.0219244	0.00176781	0.00314881	0.00530715	0.0028803	0.00387178	0.00252886	0.00227093	0.00245513
366	16.168	115	Creatinine	90.1	Amino acids, peptides, and analogues	0.502437	0.445439	0.417556	0.236228	0.271755	0.221911	0.401214	0.187946	0.365799	0.753173	0.699574	0.718255	0.424473	0.351568	0.508294
376	16.526	328	Guanidinosuccinate	75.8	Amino acids, peptides, and analogues	0.00266424	0.00230738	0.00249022	0.00111529	0.0010719	0.00106429	0.00159721	0.00106875	0.00129797	0.00670264	0.00366049	0.00579365	0.00219	0.00363681	0.00228326
383	16.74	290	O-phosphoserine	76.2	Amino acids, peptides, and analogues	0.00297362	0.00319371	0.00304035	0.0031108	0.00330738	0.00318503	0.00423328	0.00381155	0.00420381	0.0053037	0.00212369	0.00501526	0.00223921	0.00116592	0.00122497
400	17.204	156	L-glutamine	81.9	Amino acids, peptides, and analogues	0.0276109	0.0296829	0.0281467	0.0198393	0.0191517	0.0275662	0.0490257	0.0280405	0.0254738	0.0266682	0.0299396	0.020329	0.0168887	0.00817582	0.0354583
414	17.686	246	L-glutamic acid	98.5	Amino acids, peptides, and analogues	0.672947	0.700148	0.704782	0.491852	0.752128	1.70724	1.41895	0.59438	0.997141	0.516931	0.22509	0.405729	0.401908	0.118325	0.151592
416	17.751	192	L-phenylalanine	91.7	Amino acids, peptides, and analogues	0.0234391	0.0241589	0.0230616	0.00575974	0.00569223	0.00757622	0.00723877	0.0051612	0.00844446	0.0074065	0.00522675	0.00576975	0.0112796	0.0111179	0.0155201
462	19.148	417	Glutamyl-valine	72.5	Amino acids, peptides, and analogues	0.0193268	0.0101727	0.00809771	0.0136816	0.0139614	0.0089788	0.0118027	0.0102046	0.0184303	0.03211	0.0227463	0.0276792	0.0133275	0.010912	0.0145183
483	19.719	260	Aminoadipic acid	96.6	Amino acids, peptides, and analogues	0.00779187	0.00840265	0.00860265	0.00546927	0.00982149	0.0225376	0.0159605	0.0094544	0.0255883	0.00227264	0.00129444	0.00176957	0.00207657	8.78511e-05	0.00121585
628	23.89	174	L-lysine	89.1	Amino acids, peptides, and analogues	0.0556845	0.0603073	0.0596499	0.00698578	0.0139215	0.0157285	0.0152145	0.00891651	0.0117962	0.0252081	0.0118113	0.0207256	0.0207653	0.0147827	0.0326255
640	24.191	218	L-tyrosine	87.9	Amino acids, peptides, and analogues	0.445248	0.445454	0.447444	0.0426267	0.0530921	0.0696476	0.0695222	0.0316865	0.109572	0.0812031	0.0481546	0.058105	0.151753	0.0488604	0.182782
659	24.834	156	Saccharopine	70	Amino acids, peptides, and analogues	0.0366783	0.034802	0.0316277	0.0133878	0.00990895	0.0127139	0.0329317	0.0146075	0.0132856	0.0196012	0.00900519	0.00904762	0.00836597	0.00569694	0.0201863
705	26.782	259	Allantoic acid	82.9	Amino acids, peptides, and analogues	0.187511	0.171774	0.162529	0.14832	0.011464	0.0132429	0.085236	0.040055	0.0147578	0.388685	0.265054	0.282724	0.191102	0.0237067	0.108852
985	34.473	201	Glycyl tyrosine	57.7	Amino acids, peptides, and analogues	0.0345168	0.0406549	0.0301895	0.018431	0.0105938	0.0204048	0.0222577	0.0143043	0.0113794	0.0477555	0.0465719	0.0502562	0.0582888	0.0324431	0.028956
6	5.233	171	Methylamine	95.3	Amines	2.18547	2.17312	2.24341	1.54496	1.53615	1.62294	2.07522	1.51987	2.1896	2.33595	2.40782	1.86746	2.08761	3.78658	2.32984
113	8.573	174	Butylamine	73.3	Amines	0.00455661	0.00460276	0.00472063	0.00391469	0.00400467	0.0043532	0.00591357	0.00423017	0.00431956	0.00464733	0.00407888	0.00448043	0.00372442	0.00396895	0.00390821
180	10.357	299	Ethanolamine	84.2	Amines	6.46283	6.7999	6.9928	5.61464	5.87099	6.07349	8.96985	6.40856	6.23108	8.62	6.0334	7.52137	5.94665	6.93428	5.15674
285	13.139	174	Putrescine	91	Amines	0.040061	0.0423611	0.0441282	0.0344142	0.0355511	0.0403131	0.0574369	0.0357242	0.04169	0.0405404	0.033625	0.0351903	0.0302757	0.0331039	0.0335775
305	14.049	292	1,3-diaminopropane	70.3	Amines	0.000663725	0.0008055	0.000770255	0.000375365	0.000289809	0.000340137	0.000522504	0.000306595	0.000384026	0.00222785	0.00126734	0.00125413	0.000819141	0.000961972	0.000956034
306	14.113	323	Spermidine	71.5	Amines	0.00203811	0.00249028	0.00299218	0.00161987	0.00164935	0.00143687	0.00201482	0.00155503	0.00236258	0.00487208	0.00304654	0.00354747	0.00191237	0.00480282	0.00210741
678	25.674	209	D-erythro-sphingosine	76.4	Amines	0.00108586	0.00285584	0.00359594	0.00157345	0.00279729	0.00252971	0.00377737	0.00296495	0.00221052	0.00665897	0.00426568	0.00426953	0.00167092	0.00288173	0.00305595
871	32.311	285	Phytosphingosine	72.3	Amines	0.144779	0.13887	0.144046	0.145589	0.137545	0.220754	0.25289	0.122612	0.111691	0.0801039	0.0970227	0.0836622	0.185317	0.113464	0.107207
47	6.485	174	Pyruvic acid	96.4	Alpha-keto acids and derivatives	0.035027	0.034907	0.0352794	0.0288098	0.0246313	0.0402598	0.0333656	0.040772	0.0677543	0.0324554	0.0218773	0.0265528	0.0288135	0.0190922	0.0201478
54	6.649	147	L-lactic acid	99.8	Alpha hydroxy acids and derivatives	3.16641	3.24266	3.26896	0.181371	0.142794	0.237134	0.197594	0.136841	0.323996	0.229859	0.170543	0.15871	0.207861	0.352256	0.315091
64	6.917	177	Glycolic acid	98.9	Alpha hydroxy acids and derivatives	0.00447867	0.0042787	0.00459794	0.00423545	0.00441603	0.00488776	0.00671119	0.00473292	0.00457992	0.00544414	0.0035899	0.00419926	0.0030374	0.00422283	0.00301162
191	10.585	185	2-hydroxybutanoic acid	75.3	Alpha hydroxy acids and derivatives	0.00139998	0.00122912	0.00132878	0.000891783	0.000846719	0.000852835	0.00101009	0.00072675	0.000867041	0.000824019	0.000959618	0.000890094	0.000636319	0.00140169	0.000803108
186	10.499	85	Tetracosane	88.8	Alkanes	0.0164709	0.0165466	0.0165028	0.0161468	0.0162856	0.0160082	0.016015	0.0162605	0.0161791	0.0164328	0.0163262	0.0165272	0.0160526	0.0148925	0.015809
31	5.885	107	Pinitol	65.2	Alcohols and polyols	0.0006412	0.000557916	0.000600794	0.000497414	0.000429309	0.000597662	0.000791101	0.000538506	0.000561118	0.000693859	0.000513665	0.000528443	0.000527568	6.96611e-05	0.000518259
33	5.966	160	Shikimic acid	83.8	Alcohols and polyols	0.00247719	0.00249948	0.00255096	0.00222297	0.00208187	0.00208475	0.00285619	0.00187363	0.00210084	0.00261339	0.00238807	0.00261165	0.00211514	0.00195688	0.00225727
44	6.352	117	Butane-2,3-diol	95.2	Alcohols and polyols	0.214248	0.215174	0.21433	0.00175329	0.0015448	0.00228233	0.00208994	0.00144042	0.00177526	0.00193511	0.00254175	0.00139133	0.00152323	0.00138954	0.00118041
220	11.236	306	Myo-inositol	83.2	Alcohols and polyols	0.001584	0.00154338	0.00152776	0.00126503	0.00136845	0.00172331	0.00225421	0.00152305	0.00169114	0.00154671	0.00110026	0.00119932	0.000911327	0.00100059	0.00109196
398	17.172	171	Chlorogenic acid	77.6	Alcohols and polyols	0.00730977	0.00745307	0.00744222	0.00382515	0.0024949	0.0133379	0.067628	0.0027015	0.00248607	0.0167266	0.00601807	0.00458968	0.00285297	0.00269558	0.00299574
469	19.379	345	Quinic acid	83.8	Alcohols and polyols	0.00907996	0.00637785	0.00966456	0.00472835	0.00477458	0.00629852	0.0100202	0.0063717	0.00715076	0.0108478	0.00646936	0.00547717	0.00388825	0.0270963	0.00665944
684	25.878	318	Scyllo-inositol	98	Alcohols and polyols	0.928155	0.886389	0.948787	1.19782	1.14056	0.443839	0.959452	1.66122	1.13737	1.30909	0.358991	0.920655	0.212604	0.286575	0.283369
825	30.783	318	D-myo-inositol 4-phosphate	83.3	Alcohols and polyols	0.302209	0.297267	0.401294	0.217762	0.224086	0.329088	0.543784	0.303254	0.259365	0.508435	0.302295	0.345789	0.327234	0.316679	0.213494
14	5.464	281	2',6'-dihydroxyacetophenone	84.2	Acetophenones	0.00971554	0.0158484	0.0226229	0.00926713	0.00889729	0.00981828	0.015293	0.011087	0.0105015	0.0108743	0.00852456	0.00949761	0.00612946	0.0254807	0.00866636
120	8.738	151	Phenol	77	1-hydroxy-4-unsubstituted benzenoids	0.00284758	0.00280644	0.00277124	0.0027134	0.00277692	0.00253908	0.00420102	0.00232729	0.00243558	0.00348206	0.00290813	0.00281995	0.0023818	0.00371666	0.00246303
41	6.286	106	Acetaminophen	66.5	1-hydroxy-2-unsubstituted benzenoids	0.00473105	0.00484034	0.0033202	0.0024057	0.0026118	0.00261288	0.00369017	0.00248476	0.0025394	0.00304514	0.00259705	0.00288826	0.00237261	0.00328893	0.00258941
16	5.504	221	Boric acid	92.1	unknown type	0.0291992	0.0285349	0.0311092	0.0263878	0.0234891	0.0224048	0.0338771	0.0188971	0.0238905	0.0247464	0.0257201	0.025807	0.0247134	0.0276277	0.0255169
17	5.525	117	2-deoxyerythritol	82.4	unknown type	0.0242719	0.024523	0.0248188	0.0226977	0.0229637	0.023647	0.0278285	0.0235706	0.0238118	0.0250733	0.0232565	0.0236787	0.0224701	0.0227114	0.022841
18	5.54	147	Ethylene glycol	93.3	unknown type	0.701663	0.713483	0.714061	0.747831	0.744086	0.738294	0.704795	0.75277	0.729433	0.723001	0.725468	0.742607	0.746127	0.788762	0.715127
23	5.647	165	Dihydroxymalonic acid	59.8	unknown type	0.000594384	0.000615109	0.000597876	0.000580672	0.000453212	0.000427091	0.000664731	0.000377398	0.00042081	0.000511716	0.000483076	0.000519963	0.000450567	0.0006076	0.00041897
45	6.386	221	2-mercapto-4,6-dimethylnicotinonitrile	74.1	unknown type	0.0202983	0.0214601	0.022522	0.018515	0.0196083	0.0222726	0.0284343	0.0208514	0.0219271	0.0212069	0.0187005	0.0202024	0.0171121	0.0206613	0.0185206
52	6.602	174	Diethylcarbamic acid	97.6	unknown type	0.218255	0.223443	0.225868	0.188814	0.192512	0.204881	0.260356	0.192297	0.211132	0.215161	0.199871	0.216358	0.185146	0.185432	0.195471
57	6.722	190	Carbamic acid	96.7	unknown type	0.0112343	0.0110323	0.0122783	0.0101982	0.00980108	0.0110406	0.0150872	0.00990362	0.00974456	0.0187935	0.0146684	0.0159084	0.0138493	0.0149837	0.0120846
66	6.999	147	Erythrotetrofuranose	92	unknown type	0.0353475	0.0330651	0.0332108	0.0274345	0.0317113	0.0374009	0.0463876	0.0347466	0.0369984	0.0309439	0.0244737	0.0257439	0.0211932	0.0168825	0.0219528
69	7.104	147	2-oxo-propanoic acid	94.7	unknown type	0.0411524	0.0359094	0.0584398	0.0375377	0.0415747	0.0496835	0.0730835	0.0578176	0.0587616	0.050295	0.0260385	0.03085	0.0215299	0.0367086	0.0267321
75	7.287	297	3-hydroxy-3-(4'-hydroxy-3'-methoxyphenyl)propionic acid	60.7	unknown type	0.000179785	0.000189676	0.000227018	0.000172938	0.000165832	0.000194494	0.000289225	0.000186251	0.000253023	0.000192891	0.00018327	0.000206949	0.000163272	0.000107723	0.000176488
92	7.984	152	3-pyridinol	89.2	unknown type	0.0236506	0.0260791	0.0265667	0.0198113	0.0157265	0.0133733	0.0178121	0.0147331	0.0167475	0.0367576	0.0240904	0.0456233	0.0249679	0.0282895	0.0205097
107	8.423	93	Resveratrol	62.9	unknown type	0.0011913	0.00107198	0.00145427	0.00217931	0.00147556	0.00121931	0.00182569	0.00147001	0.00102254	0.00169898	0.00124399	0.00138691	0.00137511	0.00193923	0.000905752
114	8.611	241	Methanephosphonothioic acid	82.1	unknown type	0.0407497	0.0489903	0.0517767	0.0328531	0.0294799	0.0252438	0.0499276	0.0288515	0.0332933	0.0826727	0.0577977	0.153851	0.058147	0.0196803	0.0274748
122	8.781	168	Cytidine	64.2	unknown type	0.00183823	0.00161629	0.00473937	0.00202593	0.00267181	0.00356762	0.00566003	0.00423838	0.00495244	0.00189696	0.00127658	0.00119567	0.00103036	0.00516649	0.001136
144	9.367	117	Digitoxose	83.1	unknown type	0.0778787	0.0820169	0.0926218	0.132527	0.10125	0.127129	0.124342	0.146097	0.072222	0.129022	0.0520504	0.084455	0.0362628	0.03043	0.0297005
151	9.59	116	L-alanine-alanine	87.1	unknown type	0.0580455	0.0598653	0.0581019	0.0431559	0.0426722	0.0449986	0.0630357	0.0403895	0.0484273	0.0563758	0.0508497	0.0533003	0.0447617	0.0339193	0.048548
159	9.815	210	Methylboronate	90	unknown type	0.00451311	0.00481954	0.00401293	0.00184268	0.00166309	0.0012677	0.00205711	0.00137025	0.00144319	0.0180018	0.0106012	0.014785	0.0072439	0.002732	0.00367567
161	9.908	192	3-(4-hydroxyphenyl)propionic acid	73.1	unknown type	0.0761401	0.080726	0.0830107	0.0569714	0.056956	0.0633583	0.0842037	0.0571605	0.0735563	0.0447926	0.0563391	0.0416784	0.045293	0.0854111	0.090058
188	10.513	200	2,3-dihydro-8-methoxyfuro(2,3-b)quinoline	77.8	unknown type	0.00405316	0.00387919	0.00364933	0.00519162	0.00295555	0.00276955	0.003432	0.00330589	0.00212375	0.00967795	0.00482228	0.00559606	0.0034705	0.00209212	0.00341449
194	10.66	231	3,6-anhydro-d-galactose	77.8	unknown type	0.00682481	0.00475416	0.00679083	0.00456361	0.00478432	0.00608008	0.00971636	0.00550966	0.00643643	0.00818708	0.00482589	0.00470359	0.00327431	0.0117255	0.00488798
195	10.696	183	3,3-dimethyl-1-hydroxy-cyclohexene	77.6	unknown type	0.00455489	0.00318669	0.00403522	0.00247949	0.00267844	0.00361641	0.0052085	0.0028794	0.00314687	0.00752236	0.00348383	0.00333685	0.00251177	0.0121622	0.00290641
217	11.186	147	Butanedioic acid	94.9	unknown type	0.299934	0.288069	0.273039	0.15674	0.127891	0.198068	0.17346	0.122928	0.172843	0.155004	0.155651	0.109706	0.0862052	0.160957	0.126968
231	11.523	282	5-aminosalicylic acid	81	unknown type	0.0121952	0.0130193	0.0136159	0.000710909	0.000474528	0.000842667	0.000814	0.000552403	0.000496088	0.0716857	0.0332017	0.0421148	0.0221429	0.0220626	0.0217593
259	12.208	255	Beta-mannosylglycerate	77.4	unknown type	0.0026998	0.00203483	0.00143615	0.00148933	0.00127819	0.00139063	0.00216657	0.00119208	0.00126742	0.00272881	0.00187727	0.00183748	0.00150172	0.00187078	0.00254536
260	12.329	141	4-methylbenzenesulfonamide	72.3	unknown type	0.00147179	0.00130191	0.00157889	0.000959198	0.0010097	0.00127609	0.00144269	0.000918978	0.00168058	6.44531e-05	0.000616974	0.000802829	0.000896359	0.000120011	6.87382e-05
272	12.79	326	N,n-bis(hydroxyethyl)-2-aminoethanesulfonic acid	78.6	unknown type	0.0124107	0.0136845	0.0141683	0.00224226	0.0016049	0.00176894	0.00389222	0.00145446	0.0017157	0.0562739	0.0216801	0.0312902	0.0147816	0.0134219	0.0135805
281	12.979	239	Resorcinol	86.6	unknown type	0.00213465	0.0016905	0.00182273	0.00139746	0.00147261	0.00164732	0.00233096	0.00152833	0.00174892	0.00192633	0.00154267	0.00152166	0.00142534	0.0142495	0.00145155
287	13.265	172	N-methyl-l-leucine	89.5	unknown type	0.0163718	0.0168094	0.017509	0.0130233	0.00963642	0.0085448	0.0140986	0.0113163	0.0112184	0.0278502	0.0238992	0.020598	0.0169739	0.0151532	0.0159524
293	13.665	240	1,3-dihydroxypyridine	92.8	unknown type	0.00316609	0.00314494	0.00329279	0.00128303	0.00115695	0.00106985	0.00185149	0.00117933	0.00145001	0.0102826	0.00530935	0.00939513	0.00333026	0.00485402	0.00368287
304	14.039	350	Phosphenodiimidic amide	79.6	unknown type	0.0283406	0.0300346	0.0303804	0.0238561	0.0191865	0.0176235	0.0270473	0.0177551	0.019408	0.0532685	0.0423114	0.0511096	0.0309733	0.0135265	0.027902
317	14.515	318	Conduritol-beta-epoxide	68.9	unknown type	0.000891002	0.00076617	0.00121875	0.000829314	0.00105522	0.00119777	0.00176032	0.00127232	0.00172882	0.000644072	0.00052046	0.000546898	0.00046466	0.000683387	0.000569936
333	15.119	232	Diglycerol	79.5	unknown type	0.00160668	0.00210597	0.00214896	0.00162627	0.00162582	0.00107147	0.00123997	0.000992545	0.00174185	0.00126805	0.00133864	0.00172673	0.00136515	0.00157448	0.00161236
338	15.28	245	Guanosine	70.4	unknown type	0.00714319	0.00588054	0.00822539	0.00658893	0.00954534	0.0117787	0.0148962	0.0114675	0.0155125	0.0024319	0.00202676	0.00227879	0.00197153	0.00638002	0.00291535
349	15.637	140	Myristyl myristate	69.6	unknown type	0.0232041	0.0194593	0.0238186	0.0218326	0.018899	0.0168155	0.0190851	0.0233937	0.0159957	0.0195247	0.0162369	0.0189371	0.0180893	0.0137399	0.0148281
358	15.905	263	2,6-bis(tert-butyl)phenol	86.6	unknown type	0.0118804	0.0122804	0.012568	0.0101716	0.0100304	0.0109972	0.0152017	0.0101421	0.0113141	0.0121359	0.0107422	0.0111796	0.00977282	0.0114414	0.0103324
369	16.252	246	Nicotianamine	79.5	unknown type	0.00250493	0.00249922	0.00245973	0.00325409	0.00261175	0.00270495	0.00358077	0.00251578	0.00419416	0.00265429	0.00116538	0.00165724	0.00100983	0.000856522	0.000779016
373	16.374	244	3-methylene-2-phenyl-1-hydroxy-cyclopentene	71	unknown type	0.00227975	0.00275538	0.00390926	0.00262147	0.00232457	0.00298761	0.00442565	0.00352623	0.00372137	0.00144924	0.00182618	0.000976643	0.00146025	0.00207347	0.00253892
385	16.789	217	Methyl-alpha-lyxofuranoside	92.7	unknown type	0.140519	0.137445	0.143425	0.109867	0.132053	0.163621	0.233355	0.157102	0.163238	0.139715	0.0816457	0.106633	0.0699062	0.0788107	0.0718839
389	16.85	230	Adenosine	74.4	unknown type	0.00408232	0.00400958	0.00439394	0.0014136	0.00127221	0.00120657	0.00226853	0.00162609	0.00179456	0.00677743	0.00464486	0.00483068	0.00402732	0.00550147	0.00424283
404	17.255	241	2-deoxy-d-erythro-pentitol	87.4	unknown type	0.00109838	0.00116504	0.000887452	0.000896164	0.00101761	0.000757222	0.00240443	0.00138095	0.00124937	0.00124001	0.000939295	0.000722581	0.000598479	0.00244227	0.000896688
405	17.272	332	Isohexonic acid	85.1	unknown type	0.00344729	0.00337198	0.00300339	0.00259674	0.00306081	0.00330249	0.00467274	0.00305342	0.00334792	0.00322246	0.00193335	0.00253492	0.00159469	0.00156534	0.00209221
411	17.54	232	Beta-glutamic acid	90.1	unknown type	0.321565	0.340046	0.341735	0.583375	0.392907	0.669837	0.533284	0.272457	0.452019	0.28004	0.126625	0.233602	0.132563	0.0281565	0.0484318
412	17.579	331	Alloxanoic acid	81.6	unknown type	0.0142285	0.0150917	0.0149323	0.00748461	0.00389354	0.0116874	0.0106656	0.0043547	0.0059484	0.0141891	0.0263851	0.00934933	0.0103979	0.0093588	0.0124711
417	17.779	231	3-desoxy-pentitol	98.9	unknown type	0.136729	0.138185	0.140212	0.104543	0.121778	0.146427	0.207955	0.143473	0.146027	0.131638	0.0794527	0.102901	0.0685954	0.0834695	0.071472
418	17.799	147	3-deoxyhexitol	87.6	unknown type	0.156453	0.149187	0.146181	0.11119	0.130347	0.150877	0.218359	0.148946	0.150928	0.144839	0.0868736	0.109698	0.074976	0.0815739	0.0819643
431	18.132	257	L-cysteine-glycine	75.4	unknown type	0.00666262	0.00585009	0.00824902	0.00511051	0.0056795	0.00623405	0.0105749	0.00625106	0.00800533	0.00533267	0.00451127	0.00429817	0.00333872	0.00628257	0.00586974
448	18.725	335	4',5-dihydroxy-7-glucosyloxyflavanone	63.5	unknown type	0.000741391	0.000697857	0.000801027	0.000618249	0.000682056	0.00097312	0.00137539	0.000781819	0.000893899	0.000974506	0.000527088	0.00078984	0.000455112	0.000349887	0.000431717
455	18.874	191	Sophorose	89.1	unknown type	0.0205037	0.0200171	0.0228015	0.00720149	0.00658309	0.00883549	0.0153653	0.00993034	0.0100219	0.021746	0.0168939	0.0158516	0.0119532	0.0276536	0.0161637
458	18.955	204	Levoglucosan	94.6	unknown type	0.0295832	0.0288394	0.0329573	0.0456803	0.0447817	0.0284531	0.0532456	0.0471532	0.0501306	0.0130201	0.0061892	0.0105115	0.00483467	0.00494752	0.0034016
473	19.424	85	1-monopalmitin	76.6	unknown type	0.0206901	0.0202979	0.0202727	0.0188468	0.0182339	0.0187478	0.0197068	0.0186486	0.0190555	0.0221892	0.0220431	0.0209335	0.0200223	0.0201166	0.0210437
544	21.338	392	N'-(1h-indol-3-ylmethylene)benzohydrazide	70.2	unknown type	0.0447092	0.0442962	0.0460981	0.0269713	0.0276498	0.0582704	0.0377349	0.0740929	0.0803951	0.0550256	0.0306037	0.0377018	0.015253	0.0236397	0.0237938
548	21.492	326	Piceatannol	68.4	unknown type	0.00306987	0.00335678	0.00345125	0.00118386	0.00106471	0.00146187	0.00173315	0.00103549	0.000882873	0.00896245	0.00349336	0.00363322	0.00228299	0.00167655	0.00200691
555	21.649	427	7-(1-methylethyl)-5-oxo-2-amino-5h-chromeno[2,3-b]pyridine-3-carboxylate	69.2	unknown type	0.00483787	0.00501673	0.005048	0.0055882	0.00537616	0.00601577	0.0109801	0.0046015	0.00567852	0.0200597	0.0147934	0.0131675	0.00610955	0.00354603	0.00733421
570	22.001	356	Citrazinic	85.4	unknown type	0.0123155	0.00971654	0.0250838	0.0136237	0.0220375	0.0265938	0.0475209	0.0283047	0.0364433	0.00865753	0.00390404	0.00515325	0.0029238	0.00624473	0.00292111
615	23.448	147	Lactobionic acid	86.6	unknown type	0.380521	0.354612	0.39094	0.165052	0.169776	0.246287	0.428965	0.284997	0.262008	0.810694	0.48028	0.454905	0.261597	0.229866	0.26076
639	24.151	309	2-methyl-3,5-dihydroxy-4-pyridinecarboxylic acid	71.1	unknown type	0.00783544	0.00710113	0.00698818	0.00497098	0.00510692	0.00601566	0.0110235	0.00544226	0.00735412	0.00668105	0.00885699	0.00505253	0.00653115	0.00541249	0.00655368
663	24.926	383	1-hydroxy-3-(hydroxymethyl)anthraquinone	68	unknown type	0.00452839	0.003712	0.00856357	0.00335294	0.00392359	0.00606039	0.0132159	0.00675012	0.00763616	0.00769244	0.00412559	0.00694741	0.0028214	0.00365704	0.00161328
668	25.227	491	Trans-4-hydroxy-l-proline	68.8	unknown type	0.0120458	0.012424	0.0145682	0.0120901	0.00503215	0.00354838	0.0101411	0.00787519	0.0118293	0.0243454	0.011578	0.0229825	0.0124131	0.00420469	0.0119509
670	25.297	447	3,17,20-trihydroxy-pregn-5-en-11-one	72.8	unknown type	0.0097087	0.00977263	0.0107785	0.00774856	0.00454277	0.00389008	0.0120166	0.00272498	0.00340808	0.0337706	0.0803882	0.0161837	0.00888059	0.0187675	0.0236232
692	26.257	116	3,4-methylenedioxyamphetamine	68.9	unknown type	0.101304	0.0990197	0.118748	0.0826263	0.091416	0.135006	0.218906	0.0912208	0.0802872	0.0784989	0.0423893	0.0568589	0.0603929	0.0294638	0.0639351
707	26.835	365	2,5-dihydroxy-1h-indole	77.9	unknown type	0.0185932	0.0181952	0.0194978	0.00295039	0.0245936	0.0285684	0.00444581	0.000349083	0.00649898	0.00414777	0.0623706	0.00273632	0.0406727	0.0435105	0.0474378
712	27.008	342	Alpha-n-acetyl-d-galactosamine	70.9	unknown type	0.00480139	0.00498739	0.00578822	0.00466499	0.0038857	0.00877239	0.0187065	0.00449573	0.00355817	0.00858625	0.00526016	0.00510594	0.00219646	0.00457353	0.00372164
716	27.155	357	2,3-dihydrobutyraldehyde 1-phosphate	85.2	unknown type	0.0530397	0.0489019	0.0547847	0.0240746	0.0136819	0.0226783	0.0490866	0.0243716	0.0199865	0.154754	0.0253789	0.1151	0.0995578	0.0425729	0.042309
730	27.628	319	Talose	89.9	unknown type	0.314871	0.29965	0.00436377	0.0971845	0.163318	0.248243	0.242119	0.169267	0.354602	0.214387	0.36708	0.188451	0.243114	0.351515	0.296777
788	29.734	314	Triacontanol	54.3	unknown type	0.00704462	0.00737624	0.00994368	0.0668172	0.00452922	0.0049811	0.00885238	0.00811349	0.00525494	0.0140998	0.0932155	0.02217	0.0085919	0.00914406	0.00997169
806	30.282	340	Glycerol-3-galactoside	67.7	unknown type	0.00488997	0.00629978	0.00611893	0.00360369	0.00166678	0.00216085	0.00469556	0.00277355	0.00202489	0.00877095	0.00739	0.0126794	0.0132603	0.00474481	0.0100022
808	30.327	361	Trisaccharide	89.6	unknown type	0.23481	0.224629	0.26209	0.0757431	0.0541881	0.0510852	0.104508	0.081206	0.10562	0.46501	0.407938	0.499593	0.342139	0.415002	0.320253
831	31.125	217	Uridine	85.5	unknown type	0.897909	1.50951	0.82949	0.402878	0.188037	0.236616	0.420975	0.199978	0.150018	4.64124	1.60143	3.28224	2.95076	0.74984	1.73635
867	32.218	230	Inosine	76.8	unknown type	0.0757131	0.0370169	0.0237556	0.0221422	0.0297502	0.0127008	0.0171071	0.0181236	0.0411432	0.097304	0.146423	0.0413351	0.0291742	0.00830949	0.0494417
874	32.375	349	Xanthosine	51.3	unknown type	0.133991	0.104654	0.0572907	0.0819969	0.127999	0.131306	0.182583	0.0907206	0.103521	0.0894027	0.0849852	0.0973945	0.0456438	0.166719	0.0940368
941	33.479	232	Maltotriitol	79.2	unknown type	0.282012	0.660184	0.281251	0.0404694	0.647708	2.03977	0.844408	1.8236	2.35079	0.375469	0.186594	0.555623	0.78541	0.0825408	0.0286791

## Sheet: Table S2
Table S2. Significantly different metabolite (SDM) between the mature yak colostrum (YC) and yak mature milk (YMM).
Metabolite name	VIP	P-value	adj.P-value	log2(FC)	FC	YC mean	YMM mean	YC-1	YC-2	YC-3	YC-4	YC-5	YC-6	YMM-1	YMM-2	YMM-3	YMM-4	YMM-5	YMM-6
Pyrophosphate	2.74468	0.0407933	0.0937715	6.87061	117.02	0.0231119	0.000197504	0.05239	0.0132043	0.0547234	0.0106908	0.00545117	0.00221169	0.000281043	0.000138403	0.000197548	0.000294387	0.000125451	0.000148196
5-aminosalicylic acid	2.70524	0.00139621	0.014537	5.7745	54.739	0.0354945	0.000648432	0.0716857	0.0332017	0.0421148	0.0221429	0.0220626	0.0217593	0.000710909	0.000474528	0.000842667	0.000814	0.000552403	0.000496088
Glutathione	2.61741	0.00160522	0.0156749	5.42708	43.0244	0.0381334	0.00088632	0.0777136	0.0353481	0.0452733	0.0231184	0.02407	0.023277	0.00110703	0.000742759	0.00102495	0.00105514	0.000630841	0.000757209
Lignoceric acid	2.62039	0.0104961	0.0414541	5.09122	34.0888	0.0211351	0.000620002	0.00624136	0.0239584	0.006715	0.0119551	0.0466993	0.0312415	0.000948357	4.74489e-05	0.000910699	0.00168516	3.68071e-05	9.1542e-05
Formononetin	2.38738	0.00360894	0.0193323	4.77533	27.3852	0.93844	0.0342681	1.68996	1.03706	1.5355	0.695621	0.308252	0.364246	0.0586831	0.0341744	0.0287288	0.0318423	0.0240273	0.0281528
Chenodeoxycholic acid	2.29148	0.00231687	0.018019	4.46856	22.1396	0.13385	0.00604576	0.235858	0.186524	0.168775	0.107936	0.0262642	0.0777454	0.0110446	0.00585008	0.00496668	0.000874769	0.00722682	0.00631155
Amidosulfonic acid	2.04582	0.0341989	0.0854009	4.46187	22.0372	0.0113515	0.000515104	0.028452	0.0113924	0.0196701	0.00522347	0.0013338	0.00203697	0.000715172	0.000436279	0.000424501	0.000695366	0.000434892	0.000384415
Pyridoxine	2.36425	0.000520096	0.00920569	4.45512	21.9343	0.00830975	0.000378847	0.0130514	0.00740946	0.0132875	0.00607425	0.00516488	0.0048711	0.000420006	0.000318228	0.000291976	0.000511821	0.000344233	0.000386817
3-hydroxyhippuric acid	2.16064	0.0151371	0.0500796	3.82385	14.161	0.0349589	0.00246867	0.021304	0.0851351	0.0184445	0.0410219	0.00942055	0.0344271	0.0069015	0.000796181	0.000684574	0.00409372	0.000661727	0.00167434
N,n-bis(hydroxyethyl)-2-aminoethanesulfonic acid	2.06615	0.00707855	0.0337068	3.57436	11.9122	0.0251714	0.00211308	0.0562739	0.0216801	0.0312902	0.0147816	0.0134219	0.0135805	0.00224226	0.0016049	0.00176894	0.00389222	0.00145446	0.0017157
L-sorbose	1.82856	0.0106563	0.0414541	3.23964	9.44557	0.01656	0.0017532	0.0119785	0.0179389	0.00205899	0.008031	0.0318711	0.0274815	0.00432329	0.00109671	0.000803188	0.00276729	0.00081036	0.000718367
Uridine	1.92113	0.00309392	0.0188836	3.2265	9.35992	2.49364	0.266417	4.64124	1.60143	3.28224	2.95076	0.74984	1.73635	0.402878	0.188037	0.236616	0.420975	0.199978	0.150018
N-acetyl-d-glucosamine	1.63315	0.0323394	0.083563	3.19206	9.13913	0.110599	0.0121017	0.032827	0.119282	0.0144433	0.043289	0.233482	0.22027	0.0074937	0.018097	0.0164389	0.0155356	0.00400559	0.0110393
Estradiol	1.86272	0.0220528	0.0624536	3.18406	9.08863	6.50057	0.715242	15.6346	3.25757	9.98804	3.26365	4.21825	2.64137	0.958959	0.619675	0.79764	1.05173	0.393353	0.4701
Dl-dopa	1.95001	0.00335587	0.0193323	3.15394	8.90086	0.00173899	0.000195373	0.00360502	0.0015611	0.00198108	0.00128954	0.00101311	0.000984086	0.000186001	0.00013904	0.000172357	0.000317472	0.000181808	0.000175561
Hippuric acid	1.6859	0.048094	0.103194	2.83805	7.15053	0.355809	0.0497599	0.302331	1.02287	0.236148	0.253162	0.113586	0.206754	0.0619987	0.047316	0.0362848	0.0697077	0.034705	0.0485471
D-fucose	1.57818	0.0104976	0.0414541	2.67502	6.38647	0.0250634	0.00392445	0.0167499	0.0432642	0.00553608	0.00945068	0.0360308	0.0393486	0.0035009	0.00430501	0.00503113	0.00383858	0.00533314	0.00153796
Catechol	1.57893	0.0113435	0.0431785	2.65621	6.30376	0.0155077	0.00246007	0.0294422	0.0172155	0.0248434	0.0121091	0.00334869	0.00608735	0.0028846	0.00269716	0.00211742	0.00280865	0.00200168	0.00225094
1-(sn-glycero-3-phospho)-1d-myo-inositol	1.81719	0.000398459	0.00825071	2.58351	5.99397	0.0157494	0.00262754	0.0164255	0.0156962	0.00659982	0.0124374	0.0213124	0.0220251	0.00684648	0.000965573	0.00309774	0.000963846	0.00134711	0.00254451
Maltitol	1.76998	0.00275374	0.0183757	2.58149	5.98558	0.232327	0.0388145	0.464167	0.222716	0.228429	0.141615	0.166437	0.170599	0.0317322	0.0204941	0.0247475	0.0754849	0.0366938	0.0437346
Methylboronate	1.58936	0.0100481	0.0408855	2.56426	5.91451	0.0095066	0.00160734	0.0180018	0.0106012	0.014785	0.0072439	0.002732	0.00367567	0.00184268	0.00166309	0.0012677	0.00205711	0.00137025	0.00144319
Melezitose	1.71234	0.00166131	0.0156749	2.43018	5.3896	0.0300166	0.00556935	0.0559348	0.0293137	0.0336056	0.0203699	0.0203202	0.0205552	0.0051395	0.00291482	0.00365771	0.00933194	0.00589502	0.0064771
3,17,20-trihydroxy-pregn-5-en-11-one	1.52881	0.0443088	0.0978203	2.40328	5.29006	0.030269	0.00572185	0.0337706	0.0803882	0.0161837	0.00888059	0.0187675	0.0236232	0.00774856	0.00454277	0.00389008	0.0120166	0.00272498	0.00340808
Trisaccharide	1.74997	6.10577e-07	0.000216144	2.37481	5.18669	0.408323	0.0787251	0.46501	0.407938	0.499593	0.342139	0.415002	0.320253	0.0757431	0.0541881	0.0510852	0.104508	0.081206	0.10562
Isoxanthopterin	1.42832	0.0130964	0.0473074	2.31479	4.97533	0.00400964	0.000805905	0.00720222	0.00428446	0.00676478	0.00315535	0.000782107	0.00186892	0.000669982	0.0010017	0.000688436	0.000685015	0.000524191	0.00126611
Cytidine-5-monophosphate	1.33834	0.0136042	0.0486455	2.30001	4.92462	0.0406758	0.00825969	0.0454387	0.0486953	0.0777597	0.0519063	0.00598599	0.014269	0.0107158	0.00786274	0.00832819	0.012164	0.00578825	0.00469927
Bisphenol a	1.66747	0.0191545	0.0568045	2.2468	4.7463	0.0175312	0.00369366	0.0295454	0.00610469	0.0212678	0.0316805	0.00748527	0.00910351	0.0062636	0.000611595	0.000464063	0.0101331	0.000633129	0.00405649
1,3-dihydroxypyridine	1.58825	0.00271957	0.0183757	2.20544	4.61217	0.00614237	0.00133178	0.0102826	0.00530935	0.00939513	0.00333026	0.00485402	0.00368287	0.00128303	0.00115695	0.00106985	0.00185149	0.00117933	0.00145001
D-ribulose 5-phosphate	1.35214	0.0306317	0.0803231	2.19391	4.57544	0.742012	0.162173	1.5506	0.18455	1.10086	1.01409	0.275963	0.326004	0.17088	0.0743213	0.138021	0.319538	0.166536	0.10374
Cholesterone	1.64438	0.000661897	0.0105518	2.0194	4.05414	0.00809845	0.00199758	0.00902395	0.00964573	0.00648498	0.0042339	0.010287	0.00891515	0.00239531	0.000509331	0.00176246	0.00589433	0.000466175	0.000957839
Allantoic acid	1.37495	0.0213487	0.0619461	2.00898	4.02498	0.210021	0.0521793	0.388685	0.265054	0.282724	0.191102	0.0237067	0.108852	0.14832	0.011464	0.0132429	0.085236	0.040055	0.0147578
D-fructose-1,6-bisphosphate	1.5084	0.0177993	0.0547909	2.00795	4.02209	0.0213986	0.00532028	0.0472644	0.018394	0.0222505	0.0137133	0.0172879	0.00948162	0.00545705	0.002123	0.00539761	0.011805	0.00112285	0.00601618
Quinolinic acid	1.44524	0.00757991	0.0345352	1.97716	3.93717	0.0179928	0.00456999	0.0338112	0.0177972	0.0249193	0.0127275	0.00826587	0.0104358	0.00637316	0.0038908	0.00338522	0.00616724	0.00394914	0.00365436
Nicotinic acid	1.49224	0.000297053	0.00657229	1.94032	3.8379	0.0202882	0.00528627	0.0194308	0.0254048	0.0217378	0.0262405	0.0212106	0.00770443	0.00692306	0.00520154	0.00347993	0.00488546	0.00502785	0.00619979
Glycerol 3-phosphate	1.51465	3.67667e-06	0.000325385	1.80278	3.48891	8.07016	2.31309	10.334	9.04713	7.99916	6.09186	7.84212	7.10667	2.97076	1.9276	1.8007	2.66862	2.22405	2.28679
D-ribose 5-phosphate	1.29591	0.0157992	0.0517862	1.80225	3.48764	0.388781	0.111474	0.748505	0.115104	0.535481	0.411868	0.24869	0.273035	0.0993193	0.0589779	0.100455	0.208775	0.132036	0.0692804
Glucose-1-phosphate	1.31691	0.0220316	0.0624536	1.78781	3.4529	0.089195	0.0258319	0.187774	0.0788394	0.123266	0.0544948	0.0472082	0.0435882	0.0238178	0.0165109	0.0235816	0.0415265	0.0300012	0.0195533
Galactinol	1.50113	2.75983e-06	0.000325385	1.77889	3.43162	0.00903182	0.00263194	0.0103516	0.0112516	0.00897287	0.00776987	0.00708845	0.00875659	0.00259656	0.0020484	0.00228476	0.00373609	0.00238996	0.00273586
1,3-diaminopropane	1.43414	0.00199712	0.0172434	1.75474	3.37466	0.00124775	0.000369739	0.00222785	0.00126734	0.00125413	0.000819141	0.000961972	0.000956034	0.000375365	0.000289809	0.000340137	0.000522504	0.000306595	0.000384026
Guanidinosuccinate	1.38216	0.00376817	0.0193323	1.74983	3.36319	0.00404448	0.00120257	0.00670264	0.00366049	0.00579365	0.00219	0.00363681	0.00228326	0.00111529	0.0010719	0.00106429	0.00159721	0.00106875	0.00129797
Glycerol-3-galactoside	1.40381	0.000768736	0.0106671	1.74792	3.35873	0.0094746	0.00282089	0.00877095	0.00739	0.0126794	0.0132603	0.00474481	0.0100022	0.00360369	0.00166678	0.00216085	0.00469556	0.00277355	0.00202489
Cholesterol	1.40292	0.000174863	0.00531935	1.65854	3.15696	3.24443	1.02771	2.18922	4.0804	2.06599	3.68745	3.82866	3.61488	1.0574	0.788049	1.02225	1.63011	0.728441	0.939986
Adenosine	1.44084	1.63498e-05	0.00115757	1.64781	3.13358	0.0050041	0.00159693	0.00677743	0.00464486	0.00483068	0.00402732	0.00550147	0.00424283	0.0014136	0.00127221	0.00120657	0.00226853	0.00162609	0.00179456
2,3-dihydrobutyraldehyde 1-phosphate	1.16782	0.0295271	0.078591	1.64025	3.11719	0.0799454	0.0256466	0.154754	0.0253789	0.1151	0.0995578	0.0425729	0.042309	0.0240746	0.0136819	0.0226783	0.0490866	0.0243716	0.0199865
1-kestose	1.35965	0.000442835	0.00825071	1.58886	3.00813	0.225957	0.0751157	0.301355	0.237926	0.308228	0.15618	0.198274	0.153781	0.0945914	0.0669766	0.0375207	0.0678201	0.091483	0.0923023
D-fructose	1.34873	0.0168295	0.0527227	1.57089	2.97088	0.101961	0.0343203	0.148928	0.0694479	0.0866813	0.0369997	0.141277	0.128436	0.0329686	0.0142389	0.017582	0.108111	0.01566	0.0173609
Gluconic acid	1.38072	9.69768e-05	0.00429122	1.53926	2.90645	0.115373	0.0396955	0.149283	0.136646	0.100191	0.0990061	0.10435	0.102762	0.018424	0.0254543	0.0690915	0.0391924	0.0272378	0.0587732
D-fructose-1-phosphate	1.02217	0.042852	0.0972411	1.51576	2.85949	0.018466	0.0064578	0.0283818	0.00640035	0.0219607	0.0366331	0.00686105	0.0105588	0.00606078	0.0064842	0.00680659	0.00946342	0.00688173	0.00305007
Phthalic acid	1.19191	0.0218249	0.0624536	1.47435	2.77859	0.006081	0.00218852	0.00791582	0.0040135	0.0122179	0.00446146	0.00480834	0.00306891	0.00368332	0.00235555	0.00148304	0.00208419	0.00182471	0.0017003
D-xylulose	1.2649	0.00234145	0.018019	1.47363	2.77719	0.0338347	0.0121831	0.0240693	0.0250231	0.0209245	0.0351584	0.0480945	0.0497385	0.00760291	0.00928607	0.0159372	0.0125925	0.0113286	0.0163513
Glycyl tyrosine	1.30485	0.000229237	0.00540999	1.44046	2.71407	0.0440452	0.0162285	0.0477555	0.0465719	0.0502562	0.0582888	0.0324431	0.028956	0.018431	0.0105938	0.0204048	0.0222577	0.0143043	0.0113794
N-acetylmannosamine	1.28916	0.00020235	0.00531935	1.39997	2.63896	0.00194993	0.000738902	0.0018739	0.00261366	0.00149333	0.0018711	0.00142875	0.00241886	0.00081867	0.000589405	0.000600738	0.000782884	0.00055115	0.00109056
Benzoic acid	1.0699	0.0236425	0.0664241	1.36024	2.56727	0.0372297	0.0145017	0.0177511	0.0426068	0.0153744	0.070846	0.0424924	0.0343077	0.0240625	0.0136323	0.0113255	0.0158018	0.0106358	0.011552
Octadecanol	1.21997	0.000892928	0.0112892	1.29574	2.45502	0.0660008	0.026884	0.0490058	0.0968063	0.047161	0.0702059	0.0784731	0.0543526	0.0237924	0.0212563	0.0339729	0.0361414	0.0214885	0.0246524
1-monoolein	1.17919	0.00361425	0.0193323	1.276	2.42166	0.0187445	0.00774035	0.0309744	0.0187337	0.0222072	0.0145867	0.0134141	0.0125509	0.00809277	0.00719158	0.00549121	0.00868852	0.00765279	0.00932521
Daidzein	1.2065	0.0118012	0.044443	1.24609	2.37197	0.110703	0.0466714	0.153139	0.138659	0.0997554	0.107957	0.061873	0.102838	0.018965	0.0175052	0.0182172	0.108962	0.0837307	0.032648
5-hydroxyindoleacetic acid	1.03419	0.0267272	0.0727804	1.23041	2.34633	0.0234487	0.00999375	0.0458922	0.0241377	0.0206852	0.0140227	0.0108918	0.0250624	0.0115837	0.00934196	0.00859271	0.0153282	0.00710134	0.00801454
2-hydroxycaproic acid	1.14055	0.00960139	0.039987	1.22762	2.34181	0.00233999	0.000999226	0.00259092	0.00193649	0.00194479	0.00160464	0.00428445	0.00167867	0.00094556	0.000863728	0.00104008	0.00131364	0.000994917	0.000837436
Beta-glycerophosphoric acid	1.10072	0.00122132	0.0133145	1.16228	2.2381	0.137897	0.0616132	0.174562	0.173694	0.137909	0.110097	0.07112	0.159997	0.0789998	0.0592921	0.0540448	0.0644733	0.0537717	0.0590974
Dimethyluric acid	1.01909	0.0360173	0.0879319	1.13829	2.2012	0.0247203	0.0112304	0.0498157	0.0258073	0.0215201	0.012965	0.0183929	0.0198208	0.0107291	0.00878883	0.0141908	0.0171154	0.00502423	0.0115338
Hypoxanthine	1.11764	0.0026865	0.0183757	1.13717	2.1995	0.0226404	0.0102935	0.0254702	0.0190319	0.0243522	0.0152882	0.0355206	0.0161795	0.0110334	0.0104391	0.00938453	0.0118666	0.0101967	0.0088404
Tromethamine	1.12165	0.00287268	0.0183757	1.13245	2.19231	0.00198144	0.000903813	0.00192516	0.00166664	0.00159675	0.00324325	0.00158964	0.00186719	0.000706346	0.000677068	0.00120407	0.00115607	0.000779138	0.000900176
Catechin	1.07294	0.0037347	0.0193323	1.0613	2.08681	0.00449362	0.00215335	0.00488191	0.00376725	0.00467154	0.00319491	0.00719065	0.00325543	0.00216763	0.00210266	0.00197925	0.00267053	0.00220401	0.00179599
Creatinine	1.03215	0.00347352	0.0193323	1.0362	2.05083	0.57589	0.280809	0.753173	0.699574	0.718255	0.424473	0.351568	0.508294	0.236228	0.271755	0.221911	0.401214	0.187946	0.365799
Cholic acid	1.04853	0.00179042	0.0159559	1.00513	2.00712	0.0179595	0.00894787	0.0139135	0.0190482	0.0254491	0.0157705	0.0159714	0.0176042	0.00887608	0.00482422	0.0143604	0.00940154	0.00995807	0.00626693
N-methylglutamic acid	1.09422	0.0165728	0.0527227	0.989819	1.98594	0.00243629	0.00122677	0.00330283	0.00216852	0.00256174	0.00193892	0.00210131	0.00254441	0.00182463	0.000347175	0.00196376	0.00232946	0.000482125	0.000413481
4-aminophenol	1.02488	0.00168262	0.0156749	0.975655	1.96653	0.00087787	0.000446405	0.0011106	0.000847934	0.00100424	0.000698182	0.00108357	0.000522694	0.000567139	0.000439953	0.000335383	0.000512747	0.000452054	0.000371155
N-methylalanine	1.03144	2.42904e-05	0.0012284	0.902189	1.8689	0.0345685	0.0184967	0.0351603	0.0381245	0.0372921	0.0356038	0.0273416	0.0338884	0.0221203	0.0194898	0.0119752	0.0178436	0.017704	0.0218472
Digitoxose	1.00708	0.0148658	0.0500796	-0.959016	0.514408	0.0603201	0.117261	0.129022	0.0520504	0.084455	0.0362628	0.03043	0.0297005	0.132527	0.10125	0.127129	0.124342	0.146097	0.072222
Xylonolactone	1.06423	0.0011885	0.0133145	-1.05779	0.480366	0.0259814	0.0540866	0.0371865	0.0219476	0.0325111	0.0218828	0.0223497	0.0200106	0.0327413	0.0450483	0.0592586	0.0723133	0.0550635	0.0600946
3,4-methylenedioxyamphetamine	1.00136	0.0242037	0.0674654	-1.07707	0.473991	0.0552565	0.116577	0.0784989	0.0423893	0.0568589	0.0603929	0.0294638	0.0639351	0.0826263	0.091416	0.135006	0.218906	0.0912208	0.0802872
Citric acid	1.08408	0.00294058	0.0183757	-1.09179	0.46918	9.65256	20.5732	14.9854	8.67535	12.4808	6.52298	8.07251	7.1783	14.9225	17.8834	19.0384	32.0215	18.1917	21.382
Caffeic acid	1.01558	0.0106362	0.0414541	-1.10193	0.465894	0.00597756	0.0128303	0.00684847	0.00521829	0.00639736	0.0050694	0.00887082	0.003461	0.00853271	0.0079778	0.0113492	0.0217229	0.0127811	0.0146182
Pentacosanoic acid	1.02651	0.0405667	0.0937715	-1.15684	0.448495	0.0235571	0.0525247	0.0210174	0.0126751	0.0183835	0.0190536	0.0506684	0.0195445	0.0348789	0.0409116	0.0647679	0.102288	0.0395068	0.0327953
Conduritol-beta-epoxide	1.15099	0.00078346	0.0106671	-1.19359	0.437215	0.000571569	0.0013073	0.000644072	0.00052046	0.000546898	0.00046466	0.000683387	0.000569936	0.000829314	0.00105522	0.00119777	0.00176032	0.00127232	0.00172882
Isocitric acid	1.15367	0.00211355	0.0178142	-1.20707	0.433147	0.0397029	0.0916614	0.0651608	0.0352552	0.053051	0.0259453	0.0304318	0.0283732	0.0647843	0.0802314	0.0845015	0.141886	0.081904	0.0966611
Nicotianamine	1.17121	0.00109773	0.0129532	-1.21549	0.430627	0.00135371	0.00314358	0.00265429	0.00116538	0.00165724	0.00100983	0.000856522	0.000779016	0.00325409	0.00261175	0.00270495	0.00358077	0.00251578	0.00419416
Pipecolic acid	1.15289	0.000771269	0.0106671	-1.2222	0.428629	0.0220373	0.0514134	0.026201	0.0181306	0.0194177	0.0194418	0.0291021	0.0199304	0.0405763	0.0416762	0.0609541	0.0666508	0.0335176	0.0651053
Oxoproline	1.05016	0.016549	0.0527227	-1.2234	0.428272	0.769003	1.7956	1.27893	0.58512	0.935296	0.803782	0.534769	0.476125	0.964631	1.35826	2.99527	2.55933	1.11789	1.77821
Erythronic acid	1.1337	0.00284059	0.0183757	-1.23281	0.425488	0.0065606	0.015419	0.0103606	0.00616773	0.00814029	0.00562133	0.00443239	0.00464124	0.0196117	0.0187514	0.00927035	0.0210394	0.0105019	0.0133392
N-acetylputrescine	1.14844	0.00349625	0.0193323	-1.23856	0.423795	0.0470861	0.111106	0.0435915	0.0495405	0.0350059	0.0298025	0.0638608	0.0607154	0.0766143	0.111959	0.12374	0.0768182	0.0966871	0.180816
Erythrono-1,4-lactone	1.15721	0.00180293	0.0159559	-1.24578	0.421678	0.00136641	0.0032404	0.00214423	0.00151554	0.0016816	0.000830503	0.00108124	0.000945332	0.00401338	0.0038656	0.00208732	0.00440179	0.00243997	0.00263436
Cis-aconitic acid	1.16463	0.00278283	0.0183757	-1.25042	0.420325	0.132397	0.314987	0.246654	0.133764	0.169333	0.109992	0.0559594	0.0786791	0.189783	0.326608	0.279369	0.446073	0.267437	0.380653
N-acetyl-5-hydroxytryptamine	1.26922	0.00947067	0.0399121	-1.38029	0.384142	0.000713745	0.00185802	0.00163621	0.000235252	0.00127143	0.000654486	0.000255153	0.000229935	0.00220574	0.00186409	0.00110192	0.00283601	0.00186964	0.00127074
Glycyl proline	1.34671	0.00548133	0.0273294	-1.44198	0.368062	0.00152469	0.00414249	0.00119273	0.000612122	0.000876679	0.000943753	0.0046823	0.000840574	0.00270862	0.00380401	0.00406167	0.00558084	0.0045275	0.00417229
Palmitelaidic acid	1.19876	0.00844349	0.0369307	-1.44786	0.366565	0.00974845	0.0265941	0.0100841	0.00640348	0.0104249	0.0120691	0.00894122	0.0105679	0.0147851	0.0253725	0.0347598	0.0465513	0.024449	0.0136469
Caproic acid	1.2985	0.000984577	0.0120186	-1.49985	0.35359	0.00670652	0.018967	0.00727388	0.00491726	0.00676884	0.00839625	0.00766429	0.00521863	0.0159498	0.015025	0.0249484	0.0284979	0.0175222	0.0118584
4-methylbenzenesulfonamide	1.42454	0.0029588	0.0183757	-1.50396	0.352584	0.000428228	0.00121454	6.44531e-05	0.000616974	0.000802829	0.000896359	0.000120011	6.87382e-05	0.000959198	0.0010097	0.00127609	0.00144269	0.000918978	0.00168058
(r)-3-hydroxybutyric acid	1.27798	0.00263537	0.0183757	-1.56268	0.338522	0.0434928	0.128478	0.0543331	0.0537257	0.0406398	0.0327537	0.0383766	0.0411276	0.0796016	0.11707	0.162649	0.141629	0.0663543	0.203567
Methyl beta-d-glucopyranoside	1.33551	0.00124118	0.0133145	-1.57662	0.335268	0.502271	1.49812	0.457745	0.335519	0.397308	0.35332	1.0701	0.399631	0.790715	1.20794	1.54276	2.14964	1.48752	1.81014
Beta-tocopherol	1.37911	0.00326364	0.0193323	-1.64615	0.319491	0.580661	1.81746	0.568994	0.229241	1.5772	0.537065	0.410493	0.16098	0.743007	1.56924	2.00869	2.28535	1.92982	2.36862
Itaconic acid	1.41464	0.0150529	0.0500796	-1.70968	0.305729	0.0502686	0.164422	0.0447276	0.0256119	0.0232208	0.0216497	0.171746	0.0146555	0.0645211	0.102702	0.14858	0.243124	0.180444	0.247163
L-glutamic acid	1.32661	0.00760944	0.0345352	-1.71212	0.305211	0.303262	0.993615	0.516931	0.22509	0.405729	0.401908	0.118325	0.151592	0.491852	0.752128	1.70724	1.41895	0.59438	0.997141
Beta-glutamic acid	1.44256	0.000685567	0.0105518	-1.77343	0.292512	0.14157	0.48398	0.28004	0.126625	0.233602	0.132563	0.0281565	0.0484318	0.583375	0.392907	0.669837	0.533284	0.272457	0.452019
Oleic acid	1.44028	0.00343719	0.0193323	-1.87208	0.273179	0.42558	1.55788	0.411826	0.238468	0.357569	0.463161	0.615869	0.466588	0.968725	1.36169	2.02081	2.78111	1.2954	0.919556
Aspartate	1.36538	0.0288194	0.0772883	-1.87587	0.272462	0.00122831	0.00450818	0.00326202	0.000453671	0.00115714	0.000977212	0.00119926	0.000320535	0.00203428	0.00296406	0.0091325	0.00735493	0.00286021	0.00270308
Maltotriose	1.49717	0.000182281	0.00531935	-1.88363	0.271001	4.37354	16.1385	4.79906	3.1245	3.94547	3.10945	6.95132	4.31143	9.22095	13.7228	16.5099	23.7241	15.6848	17.9683
Malic acid	1.50131	0.000207019	0.00531935	-1.89483	0.268905	0.178727	0.664647	0.297078	0.203536	0.227274	0.102493	0.116551	0.12543	0.613542	0.512455	0.792928	0.601403	0.473828	0.993724
Maltotriitol	1.0565	0.0344981	0.0854009	-1.9433	0.260021	0.33572	1.29112	0.375469	0.186594	0.555623	0.78541	0.0825408	0.0286791	0.0404694	0.647708	2.03977	0.844408	1.8236	2.35079
Guanosine	1.53573	0.00021037	0.00531935	-1.95466	0.257982	0.00300072	0.0116315	0.0024319	0.00202676	0.00227879	0.00197153	0.00638002	0.00291535	0.00658893	0.00954534	0.0117787	0.0148962	0.0114675	0.0155125
2-monopalmitin	1.57579	0.00164909	0.0156749	-2.20482	0.216912	0.268104	1.236	0.399699	0.208084	0.301474	0.33934	0.169656	0.190372	0.870092	1.14826	1.63798	2.05354	1.19741	0.50873
L-aspartic acid	1.57975	0.00530505	0.0268284	-2.21435	0.215484	0.0529433	0.245695	0.0994352	0.0378282	0.0814006	0.0458616	0.0219134	0.0312207	0.137566	0.187234	0.486539	0.24948	0.144258	0.269092
2-monostearin	1.5869	0.00359598	0.0193323	-2.32002	0.200265	0.00452371	0.0225886	0.00668347	0.00155881	0.0062528	0.00442724	0.0057268	0.00249314	0.0168539	0.0166675	0.031554	0.0402436	0.0218444	0.00836828
2-hydroxyadipic acid	1.50786	0.0151243	0.0500796	-2.37698	0.192512	0.000292779	0.00152084	0.000408353	0.000235345	0.000273965	0.000196126	0.000403836	0.00023905	0.000512386	0.00116561	0.0022429	0.00138592	0.000633167	0.00318503
Citrazinic	1.73283	0.000584623	0.00985508	-2.54982	0.170776	0.00496741	0.0290873	0.00865753	0.00390404	0.00515325	0.0029238	0.00624473	0.00292111	0.0136237	0.0220375	0.0265938	0.0475209	0.0283047	0.0364433
Levoglucosan	1.83444	1.88983e-06	0.000325385	-2.65078	0.159234	0.00715077	0.0449074	0.0130201	0.0061892	0.0105115	0.00483467	0.00494752	0.0034016	0.0456803	0.0447817	0.0284531	0.0532456	0.0471532	0.0501306
O-phosphoethanolamine	1.90165	2.36569e-05	0.0012284	-2.84425	0.13925	0.0305431	0.21934	0.0625763	0.017925	0.037708	0.0247841	0.0219314	0.0183342	0.198591	0.188438	0.212591	0.326405	0.240035	0.14998
Aminoadipic acid	1.99001	0.00221045	0.018019	-3.34918	0.0981285	0.00145282	0.0148053	0.00227264	0.00129444	0.00176957	0.00207657	8.78511e-05	0.00121585	0.00546927	0.00982149	0.0225376	0.0159605	0.0094544	0.0255883
Glucose	2.71404	0.000110865	0.00436069	-5.46817	0.0225901	0.0953454	4.22068	0.0447388	0.0371837	0.0267609	0.042375	0.212061	0.208953	2.44617	3.01762	5.40743	6.81691	3.33474	4.30118

## Sheet: Table S3
Table S3. Pearson correlation coefficient between different SDMs. SDMs:Significantly different metabolite.
	Maltotriitol	N-acetylputrescine	2-hydroxyadipic acid	Aminoadipic acid	(r)-3-hydroxybutyric acid	4-methylbenzenesulfonamide	Beta-glutamic acid	Malic acid	Nicotianamine	Digitoxose	O-phosphoethanolamine	Levoglucosan	N-acetyl-5-hydroxytryptamine	Erythrono-1,4-lactone	Erythronic acid	Itaconic acid	Glycyl proline	3,4-methylenedioxyamphetamine	Oleic acid	Palmitelaidic acid	2-monopalmitin	2-monostearin	Caproic acid	Pentacosanoic acid	Caffeic acid	L-aspartic acid	Aspartate	L-glutamic acid	Oxoproline	Guanosine	Methyl beta-d-glucopyranoside	Conduritol-beta-epoxide	Citrazinic	Maltotriose	Glucose	Pipecolic acid	Beta-tocopherol	Cis-aconitic acid	Xylonolactone	Isocitric acid	Citric acid	5-hydroxyindoleacetic acid	D-fructose-1,6-bisphosphate	Dimethyluric acid	N-methylglutamic acid	Cholesterone	D-fructose	Bisphenol a	D-fructose-1-phosphate
Maltotriitol	1	0.762783	0.809367	0.857129	0.73435	0.722062	0.504824	0.742513	0.575198	0.361454	0.498508	0.53704	0.224359	0.144821	0.137533	0.642826	0.496421	0.357731	0.443957	0.435627	0.449124	0.428754	0.496971	0.283106	0.543636	0.740873	0.541093	0.690062	0.655887	0.72828	0.666217	0.710292	0.671058	0.658802	0.646737	0.648697	0.806031	0.610489	0.738563	0.54191	0.5188	-0.488851	-0.404093	-0.40311	-0.583647	-0.702396	-0.628374	-0.33605	-0.230291
N-acetylputrescine	0.762783	1	0.91933	0.882433	0.891348	0.665684	0.577915	0.884891	0.7007	0.271021	0.538063	0.701169	0.246765	0.411878	0.399656	0.721515	0.635623	0.291521	0.446782	0.363453	0.39982	0.364981	0.454145	0.325183	0.526816	0.70445	0.425896	0.592986	0.551119	0.83941	0.744163	0.788351	0.703117	0.727397	0.691508	0.789565	0.691512	0.636446	0.671124	0.563912	0.54311	-0.566982	-0.566855	-0.476989	-0.731673	-0.681116	-0.577148	-0.685548	-0.661657
2-hydroxyadipic acid	0.809367	0.91933	1	0.964852	0.968705	0.757443	0.659821	0.904156	0.740197	0.251859	0.519639	0.617734	0.263844	0.372308	0.37796	0.72893	0.58389	0.444956	0.526287	0.454889	0.455129	0.43972	0.523929	0.431318	0.619858	0.81839	0.596153	0.766697	0.744583	0.827468	0.761592	0.815276	0.750411	0.747498	0.748877	0.878237	0.762804	0.717979	0.752189	0.650939	0.637249	-0.446462	-0.383244	-0.310486	-0.506126	-0.577367	-0.471374	-0.461916	-0.462112
Aminoadipic acid	0.857129	0.882433	0.964852	1	0.971161	0.835078	0.764008	0.934411	0.785475	0.415314	0.688375	0.716847	0.406849	0.469576	0.46558	0.752273	0.641963	0.612534	0.685165	0.633634	0.644746	0.627284	0.700353	0.54919	0.717905	0.899783	0.726941	0.876761	0.847721	0.888237	0.832853	0.880397	0.849006	0.8496	0.872932	0.925124	0.847872	0.798195	0.863804	0.761651	0.747929	-0.495692	-0.46321	-0.387235	-0.510699	-0.668554	-0.545585	-0.49314	-0.456828
(r)-3-hydroxybutyric acid	0.73435	0.891348	0.968705	0.971161	1	0.8126	0.77405	0.94247	0.821502	0.377202	0.665074	0.733243	0.428332	0.563214	0.562935	0.72956	0.625215	0.597458	0.660214	0.593513	0.607567	0.580908	0.654097	0.54198	0.698864	0.855276	0.679231	0.837444	0.811922	0.868996	0.811111	0.870439	0.835102	0.831525	0.850672	0.940032	0.792013	0.823397	0.825382	0.772366	0.760977	-0.437967	-0.418806	-0.323206	-0.49406	-0.60654	-0.487648	-0.514055	-0.516218
4-methylbenzenesulfonamide	0.722062	0.665684	0.757443	0.835078	0.8126	1	0.737932	0.814431	0.732161	0.38511	0.698295	0.759039	0.528054	0.575282	0.595545	0.602688	0.518856	0.588378	0.634928	0.606952	0.634946	0.602371	0.678587	0.474004	0.687456	0.70864	0.540213	0.750739	0.690289	0.76416	0.707836	0.776074	0.781019	0.756691	0.799961	0.783469	0.83837	0.755975	0.761103	0.720191	0.707624	-0.638691	-0.573315	-0.587682	-0.581277	-0.758753	-0.727759	-0.357317	-0.306294
Beta-glutamic acid	0.504824	0.577915	0.659821	0.764008	0.77405	0.737932	1	0.866417	0.843754	0.752756	0.809248	0.766938	0.717933	0.760342	0.756362	0.459664	0.502759	0.70473	0.727223	0.687065	0.77917	0.769114	0.815444	0.568016	0.607145	0.861619	0.787126	0.850417	0.831947	0.672142	0.630045	0.667359	0.707547	0.720097	0.819489	0.82393	0.69042	0.747844	0.763534	0.76853	0.760042	-0.335123	-0.326601	-0.260561	-0.253747	-0.662574	-0.513724	-0.364152	-0.336266
Malic acid	0.742513	0.884891	0.904156	0.934411	0.94247	0.814431	0.866417	1	0.910326	0.569753	0.735086	0.830897	0.550597	0.644369	0.638544	0.68482	0.60771	0.546255	0.613102	0.539318	0.612282	0.593505	0.670066	0.46101	0.671961	0.842599	0.638035	0.787359	0.756003	0.849689	0.768844	0.843974	0.809966	0.806453	0.832631	0.903192	0.794603	0.801515	0.820555	0.767976	0.751555	-0.459246	-0.44304	-0.366682	-0.53481	-0.726686	-0.589864	-0.533705	-0.53205
Nicotianamine	0.575198	0.7007	0.740197	0.785475	0.821502	0.732161	0.843754	0.910326	1	0.708392	0.781415	0.887891	0.787804	0.80385	0.80919	0.647209	0.56869	0.628082	0.602758	0.541234	0.621666	0.604978	0.65114	0.475289	0.738063	0.674283	0.581723	0.701798	0.689067	0.777962	0.723699	0.832606	0.827616	0.783785	0.778518	0.838615	0.760187	0.892072	0.837173	0.86721	0.855265	-0.232217	-0.205551	-0.166724	-0.398767	-0.630342	-0.407632	-0.30621	-0.352795
Digitoxose	0.361454	0.271021	0.251859	0.415314	0.377202	0.38511	0.752756	0.569753	0.708392	1	0.77754	0.694767	0.836326	0.708862	0.666202	0.318223	0.407288	0.596735	0.576803	0.589856	0.715832	0.705184	0.682098	0.415408	0.506424	0.561532	0.629828	0.577979	0.584298	0.464826	0.457044	0.489569	0.56896	0.560772	0.590019	0.479855	0.565925	0.655635	0.683912	0.698126	0.687156	-0.0397829	-0.0502285	-0.0242103	-0.154432	-0.530838	-0.314996	-0.216713	-0.166759
O-phosphoethanolamine	0.498508	0.538063	0.519639	0.688375	0.665074	0.698295	0.809248	0.735086	0.781415	0.77754	1	0.914906	0.848848	0.844434	0.812977	0.688442	0.768048	0.851156	0.910152	0.886368	0.942276	0.928138	0.939337	0.780067	0.834905	0.695847	0.748271	0.771501	0.742492	0.837118	0.839922	0.837437	0.896806	0.915082	0.927658	0.807689	0.771279	0.829879	0.883968	0.903027	0.898635	-0.469972	-0.495202	-0.449355	-0.432879	-0.661418	-0.440399	-0.504951	-0.450957
Levoglucosan	0.53704	0.701169	0.617734	0.716847	0.733243	0.759039	0.766938	0.830897	0.887891	0.694767	0.914906	1	0.826199	0.879764	0.867534	0.704268	0.72528	0.651054	0.717656	0.666687	0.745971	0.711043	0.752359	0.570119	0.771247	0.594389	0.516021	0.628365	0.583417	0.857573	0.808802	0.865941	0.876072	0.872182	0.842865	0.795525	0.780665	0.85096	0.830171	0.858717	0.845641	-0.517701	-0.538501	-0.509275	-0.644886	-0.765927	-0.557092	-0.541499	-0.522768
N-acetyl-5-hydroxytryptamine	0.224359	0.246765	0.263844	0.406849	0.428332	0.528054	0.717933	0.550597	0.787804	0.836326	0.848848	0.826199	1	0.906089	0.906065	0.434441	0.508459	0.741784	0.679947	0.678749	0.750681	0.735909	0.71814	0.571281	0.683498	0.418515	0.531309	0.545918	0.539438	0.560748	0.571399	0.625756	0.705723	0.674813	0.667914	0.579534	0.628401	0.785066	0.72327	0.834609	0.832206	-0.135474	-0.132942	-0.153309	-0.210997	-0.517863	-0.236243	-0.115471	-0.119794
Erythrono-1,4-lactone	0.144821	0.411878	0.372308	0.469576	0.563214	0.575282	0.760342	0.644369	0.80385	0.708862	0.844434	0.879764	0.906089	1	0.990797	0.467197	0.563574	0.685983	0.687961	0.647756	0.730341	0.69535	0.701525	0.583324	0.651105	0.452543	0.487764	0.535018	0.512955	0.62606	0.612547	0.65975	0.715453	0.708882	0.712446	0.667246	0.565201	0.780806	0.671714	0.810535	0.808429	-0.2605	-0.304792	-0.260855	-0.346137	-0.522114	-0.316638	-0.385109	-0.413659
Erythronic acid	0.137533	0.399656	0.37796	0.46558	0.562935	0.595545	0.756362	0.638544	0.80919	0.666202	0.812977	0.867534	0.906065	0.990797	1	0.432755	0.518914	0.674028	0.65724	0.619086	0.695309	0.655962	0.671302	0.547598	0.623989	0.431914	0.454532	0.523087	0.497748	0.600048	0.579885	0.641261	0.693879	0.680442	0.687978	0.659587	0.551775	0.775608	0.645551	0.79016	0.787232	-0.252834	-0.294896	-0.264327	-0.341823	-0.541959	-0.329185	-0.303368	-0.332188
Itaconic acid	0.642826	0.721515	0.72893	0.752273	0.72956	0.602688	0.459664	0.68482	0.647209	0.318223	0.688442	0.704268	0.434441	0.467197	0.432755	1	0.931296	0.558486	0.698134	0.612031	0.591659	0.625189	0.659793	0.74671	0.899977	0.566784	0.564662	0.61621	0.609215	0.933451	0.958025	0.909598	0.87419	0.886605	0.794159	0.832054	0.749001	0.690464	0.803241	0.750222	0.752392	-0.549572	-0.39277	-0.394698	-0.502758	-0.406113	-0.212172	-0.519581	-0.549066
Glycyl proline	0.496421	0.635623	0.58389	0.641963	0.625215	0.518856	0.502759	0.60771	0.56869	0.407288	0.768048	0.72528	0.508459	0.563574	0.518914	0.931296	1	0.582449	0.784274	0.705882	0.704391	0.73329	0.757227	0.833355	0.838119	0.564195	0.609978	0.599468	0.588367	0.894755	0.93533	0.821749	0.817283	0.876481	0.798262	0.78835	0.680964	0.619348	0.747775	0.71296	0.716945	-0.637668	-0.489355	-0.493781	-0.517064	-0.456511	-0.23985	-0.6032	-0.586913
3,4-methylenedioxyamphetamine	0.357731	0.291521	0.444956	0.612534	0.597458	0.588378	0.70473	0.546255	0.628082	0.596735	0.851156	0.651054	0.741784	0.685983	0.674028	0.558486	0.582449	1	0.936154	0.944914	0.919811	0.922044	0.902549	0.856234	0.817066	0.663418	0.841775	0.832601	0.833844	0.67713	0.730717	0.737813	0.826144	0.817333	0.868318	0.75647	0.665423	0.793907	0.830729	0.883044	0.891679	-0.172894	-0.221983	-0.153572	-0.029225	-0.334811	-0.110731	-0.200479	-0.181328
Oleic acid	0.443957	0.446782	0.526287	0.685165	0.660214	0.634928	0.727223	0.613102	0.602758	0.576803	0.910152	0.717656	0.679947	0.687961	0.65724	0.698134	0.784274	0.936154	1	0.985519	0.971657	0.975904	0.974842	0.937071	0.845339	0.746231	0.874896	0.858486	0.846121	0.805511	0.855369	0.794563	0.866524	0.904796	0.938956	0.829007	0.722307	0.758507	0.852162	0.859814	0.866301	-0.443583	-0.44031	-0.379877	-0.243295	-0.461476	-0.256697	-0.443533	-0.386208
Palmitelaidic acid	0.435627	0.363453	0.454889	0.633634	0.593513	0.606952	0.687065	0.539318	0.541234	0.589856	0.886368	0.666687	0.678749	0.647756	0.619086	0.612031	0.705882	0.944914	0.985519	1	0.978399	0.971159	0.958003	0.896201	0.791607	0.722619	0.871906	0.849969	0.837446	0.736627	0.791076	0.735829	0.825314	0.858252	0.898636	0.752702	0.715092	0.746642	0.834687	0.836453	0.841436	-0.387661	-0.404323	-0.349513	-0.209415	-0.458436	-0.25816	-0.369194	-0.283696
2-monopalmitin	0.449124	0.39982	0.455129	0.644746	0.607567	0.634946	0.77917	0.612282	0.621666	0.715832	0.942276	0.745971	0.750681	0.730341	0.695309	0.591659	0.704391	0.919811	0.971657	0.978399	1	0.987163	0.981554	0.851945	0.775487	0.753466	0.87351	0.851516	0.833907	0.743171	0.779286	0.734726	0.82613	0.860016	0.910692	0.761739	0.718239	0.765792	0.84607	0.850279	0.851201	-0.404136	-0.425519	-0.367189	-0.263373	-0.547405	-0.358137	-0.422986	-0.333357
2-monostearin	0.428754	0.364981	0.43972	0.627284	0.580908	0.602371	0.769114	0.593505	0.604978	0.705184	0.928138	0.711043	0.735909	0.69535	0.655962	0.625189	0.73329	0.922044	0.975904	0.971159	0.987163	1	0.988999	0.897174	0.809167	0.744403	0.888962	0.844854	0.836696	0.741016	0.791594	0.729596	0.8176	0.854668	0.904837	0.768063	0.70768	0.72334	0.837646	0.842123	0.847563	-0.399281	-0.386751	-0.34063	-0.183105	-0.477426	-0.27536	-0.402302	-0.335097
Caproic acid	0.496971	0.454145	0.523929	0.700353	0.654097	0.678587	0.815444	0.670066	0.65114	0.682098	0.939337	0.752359	0.71814	0.701525	0.671302	0.659793	0.757227	0.902549	0.974842	0.958003	0.981554	0.988999	1	0.882633	0.815005	0.793496	0.890285	0.875676	0.857751	0.789573	0.822907	0.767089	0.841777	0.88154	0.937709	0.823701	0.731295	0.738431	0.850544	0.840332	0.842823	-0.480957	-0.459941	-0.4148	-0.266427	-0.56127	-0.373853	-0.435088	-0.361214
Pentacosanoic acid	0.283106	0.325183	0.431318	0.54919	0.54198	0.474004	0.568016	0.46101	0.475289	0.415408	0.780067	0.570119	0.571281	0.583324	0.547598	0.74671	0.833355	0.856234	0.937071	0.896201	0.851945	0.897174	0.882633	1	0.856009	0.598398	0.801148	0.732837	0.743676	0.739806	0.833179	0.719633	0.780696	0.826151	0.830586	0.76927	0.593836	0.618651	0.73589	0.767908	0.78634	-0.394702	-0.303203	-0.27507	-0.0878782	-0.212992	-0.000728673	-0.369618	-0.371225
Caffeic acid	0.543636	0.526816	0.619858	0.717905	0.698864	0.687456	0.607145	0.671961	0.738063	0.506424	0.834905	0.771247	0.683498	0.651105	0.623989	0.899977	0.838119	0.817066	0.845339	0.791607	0.775487	0.809167	0.815005	0.856009	1	0.592519	0.692244	0.730675	0.72889	0.88587	0.932579	0.924216	0.947092	0.927055	0.884073	0.852219	0.79883	0.821918	0.897588	0.914378	0.922187	-0.400489	-0.293135	-0.293318	-0.29787	-0.376048	-0.159851	-0.356286	-0.39805
L-aspartic acid	0.740873	0.70445	0.81839	0.899783	0.855276	0.70864	0.861619	0.842599	0.674283	0.561532	0.695847	0.594389	0.418515	0.452543	0.431914	0.566784	0.564195	0.663418	0.746231	0.722619	0.753466	0.744403	0.793496	0.598398	0.592519	1	0.896946	0.954473	0.941835	0.742097	0.711904	0.702787	0.719591	0.755513	0.841407	0.850421	0.759676	0.698646	0.805689	0.697922	0.687449	-0.402119	-0.370933	-0.278361	-0.297788	-0.616921	-0.501424	-0.450465	-0.367602
Aspartate	0.541093	0.425896	0.596153	0.726941	0.679231	0.540213	0.787126	0.638035	0.581723	0.629828	0.748271	0.516021	0.531309	0.487764	0.454532	0.564662	0.609978	0.841775	0.874896	0.871906	0.87351	0.888962	0.890285	0.801148	0.692244	0.896946	1	0.950179	0.967135	0.669509	0.713945	0.65719	0.726648	0.758468	0.837028	0.790902	0.669954	0.692668	0.81332	0.759701	0.762902	-0.21569	-0.162526	-0.0850957	-0.0277577	-0.379982	-0.205353	-0.282323	-0.217999
L-glutamic acid	0.690062	0.592986	0.766697	0.876761	0.837444	0.750739	0.850417	0.787359	0.701798	0.577979	0.771501	0.628365	0.545918	0.535018	0.523087	0.61621	0.599468	0.832601	0.858486	0.849969	0.851516	0.844854	0.875676	0.732837	0.730675	0.954473	0.950179	1	0.993757	0.766661	0.770943	0.768596	0.814177	0.825838	0.903212	0.88147	0.802322	0.801329	0.882412	0.818483	0.814618	-0.338146	-0.297041	-0.225622	-0.211774	-0.547277	-0.397623	-0.320887	-0.254746
Oxoproline	0.655887	0.551119	0.744583	0.847721	0.811922	0.690289	0.831947	0.756003	0.689067	0.584298	0.742492	0.583417	0.539438	0.512955	0.497748	0.609215	0.588367	0.833844	0.846121	0.837446	0.833907	0.836696	0.857751	0.743676	0.72889	0.941835	0.967135	0.993757	1	0.736912	0.753663	0.745363	0.793549	0.80223	0.876212	0.866716	0.776583	0.789721	0.873218	0.81502	0.813713	-0.258303	-0.201934	-0.130308	-0.127569	-0.470638	-0.305692	-0.272785	-0.222154
Guanosine	0.72828	0.83941	0.827468	0.888237	0.868996	0.76416	0.672142	0.849689	0.777962	0.464826	0.837118	0.857573	0.560748	0.62606	0.600048	0.933451	0.894755	0.67713	0.805511	0.736627	0.743171	0.741016	0.789573	0.739806	0.88587	0.742097	0.669509	0.766661	0.736912	1	0.983462	0.97644	0.954944	0.97424	0.929351	0.929793	0.857887	0.820095	0.904072	0.849764	0.843227	-0.618815	-0.563854	-0.519069	-0.614323	-0.636962	-0.439504	-0.626138	-0.60771
Methyl beta-d-glucopyranoside	0.666217	0.744163	0.761592	0.832853	0.811111	0.707836	0.630045	0.768844	0.723699	0.457044	0.839922	0.808802	0.571399	0.612547	0.579885	0.958025	0.93533	0.730717	0.855369	0.791076	0.779286	0.791594	0.822907	0.833179	0.932579	0.711904	0.713945	0.770943	0.753663	0.983462	1	0.962414	0.957232	0.979089	0.927957	0.915829	0.83746	0.805827	0.906039	0.864483	0.864212	-0.579011	-0.491423	-0.459865	-0.517189	-0.53408	-0.321755	-0.574193	-0.563879
Conduritol-beta-epoxide	0.710292	0.788351	0.815276	0.880397	0.870439	0.776074	0.667359	0.843974	0.832606	0.489569	0.837437	0.865941	0.625756	0.65975	0.641261	0.909598	0.821749	0.737813	0.794563	0.735829	0.734726	0.729596	0.767089	0.719633	0.924216	0.702787	0.65719	0.768596	0.745363	0.97644	0.962414	1	0.985541	0.971977	0.92509	0.923238	0.871798	0.891742	0.937912	0.912094	0.906626	-0.483446	-0.453518	-0.404929	-0.533067	-0.579674	-0.367055	-0.51769	-0.52785
Citrazinic	0.671058	0.703117	0.750411	0.849006	0.835102	0.781019	0.707547	0.809966	0.827616	0.56896	0.896806	0.876072	0.705723	0.715453	0.693879	0.87419	0.817283	0.826144	0.866524	0.825314	0.82613	0.8176	0.841777	0.780696	0.947092	0.719591	0.726648	0.814177	0.793549	0.954944	0.957232	0.985541	1	0.986132	0.954327	0.91464	0.880792	0.923523	0.966358	0.95608	0.952546	-0.45145	-0.425822	-0.380904	-0.476396	-0.576809	-0.358908	-0.475667	-0.469817
Maltotriose	0.658802	0.727397	0.747498	0.8496	0.831525	0.756691	0.720097	0.806453	0.783785	0.560772	0.915082	0.872182	0.674813	0.708882	0.680442	0.886605	0.876481	0.817333	0.904796	0.858252	0.860016	0.854668	0.88154	0.826151	0.927055	0.755513	0.758468	0.825838	0.80223	0.97424	0.979089	0.971977	0.986132	1	0.973424	0.927367	0.866789	0.87729	0.949332	0.925929	0.922876	-0.535556	-0.509134	-0.456734	-0.508259	-0.602585	-0.381995	-0.563354	-0.537248
Glucose	0.646737	0.691508	0.748877	0.872932	0.850672	0.799961	0.819489	0.832631	0.778518	0.590019	0.927658	0.842865	0.667914	0.712446	0.687978	0.794159	0.798262	0.868318	0.938956	0.898636	0.910692	0.904837	0.937709	0.830586	0.884073	0.841407	0.837028	0.903212	0.876212	0.929351	0.927957	0.92509	0.954327	0.973424	1	0.943188	0.842062	0.856003	0.934852	0.911163	0.908517	-0.52728	-0.528288	-0.45496	-0.426337	-0.619424	-0.436275	-0.54774	-0.507952
Pipecolic acid	0.648697	0.789565	0.878237	0.925124	0.940032	0.783469	0.82393	0.903192	0.838615	0.479855	0.807689	0.795525	0.579534	0.667246	0.659587	0.832054	0.78835	0.75647	0.829007	0.752702	0.761739	0.768063	0.823701	0.76927	0.852219	0.850421	0.790902	0.88147	0.866716	0.929793	0.915829	0.923238	0.91464	0.927367	0.943188	1	0.802507	0.837286	0.887184	0.865409	0.863491	-0.478368	-0.419492	-0.349909	-0.396488	-0.560039	-0.368724	-0.494788	-0.50844
Beta-tocopherol	0.806031	0.691512	0.762804	0.847872	0.792013	0.83837	0.69042	0.794603	0.760187	0.565925	0.771279	0.780665	0.628401	0.565201	0.551775	0.749001	0.680964	0.665423	0.722307	0.715092	0.718239	0.70768	0.731295	0.593836	0.79883	0.759676	0.669954	0.802322	0.776583	0.857887	0.83746	0.871798	0.880792	0.866789	0.842062	0.802507	1	0.858285	0.927944	0.856134	0.844499	-0.510495	-0.41789	-0.434399	-0.525701	-0.696586	-0.50379	-0.386458	-0.331799
Cis-aconitic acid	0.610489	0.636446	0.717979	0.798195	0.823397	0.755975	0.747844	0.801515	0.892072	0.655635	0.829879	0.85096	0.785066	0.780806	0.775608	0.690464	0.619348	0.793907	0.758507	0.746642	0.765792	0.72334	0.738431	0.618651	0.821918	0.698646	0.692668	0.801329	0.789721	0.820095	0.805827	0.891742	0.923523	0.87729	0.856003	0.837286	0.858285	1	0.93983	0.962811	0.95377	-0.219625	-0.216144	-0.16761	-0.406092	-0.579169	-0.357263	-0.300085	-0.297206
Xylonolactone	0.738563	0.671124	0.752189	0.863804	0.825382	0.761103	0.763534	0.820555	0.837173	0.683912	0.883968	0.830171	0.72327	0.671714	0.645551	0.803241	0.747775	0.830729	0.852162	0.834687	0.84607	0.837646	0.850544	0.73589	0.897588	0.805689	0.81332	0.882412	0.873218	0.904072	0.906039	0.937912	0.966358	0.949332	0.934852	0.887184	0.927944	0.93983	1	0.960973	0.954189	-0.357083	-0.31583	-0.274944	-0.400006	-0.599814	-0.368328	-0.398144	-0.36738
Isocitric acid	0.54191	0.563912	0.650939	0.761651	0.772366	0.720191	0.76853	0.767976	0.86721	0.698126	0.903027	0.858717	0.834609	0.810535	0.79016	0.750222	0.71296	0.883044	0.859814	0.836453	0.850279	0.842123	0.840332	0.767908	0.914378	0.697922	0.759701	0.818483	0.81502	0.849764	0.864483	0.912094	0.95608	0.925929	0.911163	0.865409	0.856134	0.962811	0.960973	1	0.999116	-0.258166	-0.240833	-0.196488	-0.304146	-0.502029	-0.251738	-0.343165	-0.359066
Citric acid	0.5188	0.54311	0.637249	0.747929	0.760977	0.707624	0.760042	0.751555	0.855265	0.687156	0.898635	0.845641	0.832206	0.808429	0.787232	0.752392	0.716945	0.891679	0.866301	0.841436	0.851201	0.847563	0.842823	0.78634	0.922187	0.687449	0.762902	0.814618	0.813713	0.843227	0.864212	0.906626	0.952546	0.922876	0.908517	0.863491	0.844499	0.95377	0.954189	0.999116	1	-0.249353	-0.227267	-0.183908	-0.276603	-0.472064	-0.220935	-0.334547	-0.356878
5-hydroxyindoleacetic acid	-0.488851	-0.566982	-0.446462	-0.495692	-0.437967	-0.638691	-0.335123	-0.459246	-0.232217	-0.0397829	-0.469972	-0.517701	-0.135474	-0.2605	-0.252834	-0.549572	-0.637668	-0.172894	-0.443583	-0.387661	-0.404136	-0.399281	-0.480957	-0.394702	-0.400489	-0.402119	-0.21569	-0.338146	-0.258303	-0.618815	-0.579011	-0.483446	-0.45145	-0.535556	-0.52728	-0.478368	-0.510495	-0.219625	-0.357083	-0.258166	-0.249353	1	0.898151	0.952471	0.75969	0.673667	0.69894	0.632714	0.519609
D-fructose-1,6-bisphosphate	-0.404093	-0.566855	-0.383244	-0.46321	-0.418806	-0.573315	-0.326601	-0.44304	-0.205551	-0.0502285	-0.495202	-0.538501	-0.132942	-0.304792	-0.294896	-0.39277	-0.489355	-0.221983	-0.44031	-0.404323	-0.425519	-0.386751	-0.459941	-0.303203	-0.293135	-0.370933	-0.162526	-0.297041	-0.201934	-0.563854	-0.491423	-0.453518	-0.425822	-0.509134	-0.528288	-0.419492	-0.41789	-0.216144	-0.31583	-0.240833	-0.227267	0.898151	1	0.960277	0.755409	0.681981	0.712684	0.736146	0.607834
Dimethyluric acid	-0.40311	-0.476989	-0.310486	-0.387235	-0.323206	-0.587682	-0.260561	-0.366682	-0.166724	-0.0242103	-0.449355	-0.509275	-0.153309	-0.260855	-0.264327	-0.394698	-0.493781	-0.153572	-0.379877	-0.349513	-0.367189	-0.34063	-0.4148	-0.27507	-0.293318	-0.278361	-0.0850957	-0.225622	-0.130308	-0.519069	-0.459865	-0.404929	-0.380904	-0.456734	-0.45496	-0.349909	-0.434399	-0.16761	-0.274944	-0.196488	-0.183908	0.952471	0.960277	1	0.771068	0.700366	0.724465	0.595424	0.461775
N-methylglutamic acid	-0.583647	-0.731673	-0.506126	-0.510699	-0.49406	-0.581277	-0.253747	-0.53481	-0.398767	-0.154432	-0.432879	-0.644886	-0.210997	-0.346137	-0.341823	-0.502758	-0.517064	-0.029225	-0.243295	-0.209415	-0.263373	-0.183105	-0.266427	-0.0878782	-0.29787	-0.297788	-0.0277577	-0.211774	-0.127569	-0.614323	-0.517189	-0.533067	-0.476396	-0.508259	-0.426337	-0.396488	-0.525701	-0.406092	-0.400006	-0.304146	-0.276603	0.75969	0.755409	0.771068	1	0.795839	0.788204	0.624723	0.507424
Cholesterone	-0.702396	-0.681116	-0.577367	-0.668554	-0.60654	-0.758753	-0.662574	-0.726686	-0.630342	-0.530838	-0.661418	-0.765927	-0.517863	-0.522114	-0.541959	-0.406113	-0.456511	-0.334811	-0.461476	-0.458436	-0.547405	-0.477426	-0.56127	-0.212992	-0.376048	-0.616921	-0.379982	-0.547277	-0.470638	-0.636962	-0.53408	-0.579674	-0.576809	-0.602585	-0.619424	-0.560039	-0.696586	-0.579169	-0.599814	-0.502029	-0.472064	0.673667	0.681981	0.700366	0.795839	1	0.900646	0.422251	0.263661
D-fructose	-0.628374	-0.577148	-0.471374	-0.545585	-0.487648	-0.727759	-0.513724	-0.589864	-0.407632	-0.314996	-0.440399	-0.557092	-0.236243	-0.316638	-0.329185	-0.212172	-0.23985	-0.110731	-0.256697	-0.25816	-0.358137	-0.27536	-0.373853	-0.000728673	-0.159851	-0.501424	-0.205353	-0.397623	-0.305692	-0.439504	-0.321755	-0.367055	-0.358908	-0.381995	-0.436275	-0.368724	-0.50379	-0.357263	-0.368328	-0.251738	-0.220935	0.69894	0.712684	0.724465	0.788204	0.900646	1	0.440899	0.27068
Bisphenol a	-0.33605	-0.685548	-0.461916	-0.49314	-0.514055	-0.357317	-0.364152	-0.533705	-0.30621	-0.216713	-0.504951	-0.541499	-0.115471	-0.385109	-0.303368	-0.519581	-0.6032	-0.200479	-0.443533	-0.369194	-0.422986	-0.402302	-0.435088	-0.369618	-0.356286	-0.450465	-0.282323	-0.320887	-0.272785	-0.626138	-0.574193	-0.51769	-0.475667	-0.563354	-0.54774	-0.494788	-0.386458	-0.300085	-0.398144	-0.343165	-0.334547	0.632714	0.736146	0.595424	0.624723	0.422251	0.440899	1	0.959965
D-fructose-1-phosphate	-0.230291	-0.661657	-0.462112	-0.456828	-0.516218	-0.306294	-0.336266	-0.53205	-0.352795	-0.166759	-0.450957	-0.522768	-0.119794	-0.413659	-0.332188	-0.549066	-0.586913	-0.181328	-0.386208	-0.283696	-0.333357	-0.335097	-0.361214	-0.371225	-0.39805	-0.367602	-0.217999	-0.254746	-0.222154	-0.60771	-0.563879	-0.52785	-0.469817	-0.537248	-0.507952	-0.50844	-0.331799	-0.297206	-0.36738	-0.359066	-0.356878	0.519609	0.607834	0.461775	0.507424	0.263661	0.27068	0.959965	1
Glycerol-3-galactoside	-0.475162	-0.807599	-0.642696	-0.666718	-0.703727	-0.475112	-0.608389	-0.751597	-0.64076	-0.490981	-0.701019	-0.759861	-0.413832	-0.619781	-0.558318	-0.727199	-0.803564	-0.37181	-0.592092	-0.498013	-0.582638	-0.561045	-0.612089	-0.529954	-0.576246	-0.619108	-0.504521	-0.527882	-0.500559	-0.804728	-0.765397	-0.714625	-0.684475	-0.749348	-0.710584	-0.732202	-0.536073	-0.57974	-0.632196	-0.591711	-0.581061	0.554149	0.539032	0.439015	0.64959	0.565084	0.457189	0.837376	0.814398
Tromethamine	-0.307091	-0.663253	-0.471806	-0.50905	-0.566098	-0.419603	-0.591911	-0.683569	-0.654732	-0.597931	-0.679381	-0.778392	-0.554438	-0.7222	-0.65304	-0.549846	-0.626354	-0.336725	-0.484651	-0.412115	-0.512758	-0.499328	-0.506413	-0.396119	-0.503617	-0.471429	-0.345187	-0.384166	-0.360187	-0.670855	-0.618422	-0.626231	-0.606487	-0.647685	-0.60523	-0.583694	-0.56838	-0.568872	-0.584248	-0.60932	-0.599267	0.420464	0.472351	0.380633	0.544111	0.50743	0.364448	0.807731	0.829626
Cholic acid	-0.39003	-0.694085	-0.553653	-0.580374	-0.637183	-0.505814	-0.549364	-0.674908	-0.719173	-0.442373	-0.693081	-0.824921	-0.58694	-0.718512	-0.729903	-0.608208	-0.656374	-0.431854	-0.530396	-0.463798	-0.530393	-0.464946	-0.535849	-0.419422	-0.540366	-0.427095	-0.347178	-0.434009	-0.391782	-0.721847	-0.666717	-0.699111	-0.681465	-0.69689	-0.640415	-0.669131	-0.456854	-0.669159	-0.586593	-0.609222	-0.593668	0.415378	0.457581	0.402768	0.675361	0.660268	0.468568	0.462319	0.431826
Nicotinic acid	-0.485294	-0.723142	-0.600622	-0.697976	-0.686249	-0.504899	-0.685419	-0.74265	-0.663335	-0.563346	-0.803017	-0.793618	-0.567878	-0.650284	-0.624394	-0.570796	-0.643187	-0.623242	-0.715719	-0.675295	-0.715181	-0.689444	-0.71805	-0.553403	-0.570113	-0.676591	-0.580772	-0.631405	-0.594475	-0.779866	-0.722822	-0.745057	-0.736794	-0.79226	-0.799049	-0.736897	-0.633838	-0.647554	-0.715636	-0.688943	-0.676218	0.452032	0.626543	0.489182	0.497058	0.651433	0.403893	0.687053	0.629616
Glycyl tyrosine	-0.464132	-0.828496	-0.626344	-0.664885	-0.688327	-0.494294	-0.575424	-0.743145	-0.63752	-0.440236	-0.730349	-0.817123	-0.465309	-0.642188	-0.603305	-0.680231	-0.754786	-0.418359	-0.602599	-0.523679	-0.580107	-0.551927	-0.599036	-0.495517	-0.556875	-0.564916	-0.412282	-0.482055	-0.437024	-0.822359	-0.75814	-0.749844	-0.707351	-0.77371	-0.72833	-0.715294	-0.589307	-0.584887	-0.635126	-0.606969	-0.593397	0.603181	0.699423	0.588808	0.700671	0.649886	0.462233	0.843459	0.810211
Maltitol	-0.475252	-0.631861	-0.499646	-0.585427	-0.549272	-0.701135	-0.50067	-0.579064	-0.369228	-0.177937	-0.627468	-0.657978	-0.28539	-0.445097	-0.439299	-0.5209	-0.622623	-0.356725	-0.578444	-0.528498	-0.558947	-0.531205	-0.611133	-0.456482	-0.4484	-0.510709	-0.325295	-0.457276	-0.369743	-0.685505	-0.625663	-0.576185	-0.559611	-0.640211	-0.666078	-0.585096	-0.546144	-0.360884	-0.460258	-0.396152	-0.384897	0.93865	0.968416	0.949233	0.751142	0.751959	0.73995	0.715721	0.600118
1,3-diaminopropane	-0.497588	-0.642801	-0.506967	-0.596637	-0.554749	-0.702488	-0.501445	-0.586916	-0.388015	-0.199044	-0.64805	-0.679244	-0.310386	-0.454163	-0.449939	-0.54229	-0.642	-0.374388	-0.592596	-0.544973	-0.573942	-0.544784	-0.624091	-0.466717	-0.468634	-0.513932	-0.334828	-0.465909	-0.378763	-0.705627	-0.646298	-0.599388	-0.582987	-0.661634	-0.679953	-0.595497	-0.565083	-0.384353	-0.484914	-0.417658	-0.405603	0.934368	0.965682	0.949363	0.765877	0.771057	0.738876	0.704456	0.584729
1-monoolein	-0.438384	-0.630678	-0.491385	-0.581421	-0.544685	-0.60405	-0.476413	-0.550735	-0.330192	-0.161596	-0.639632	-0.623661	-0.2463	-0.417923	-0.403118	-0.552999	-0.671514	-0.406526	-0.6341	-0.578113	-0.595238	-0.57408	-0.647694	-0.534125	-0.463827	-0.527457	-0.388019	-0.476106	-0.398018	-0.703065	-0.658286	-0.586238	-0.570191	-0.665612	-0.691193	-0.608424	-0.481273	-0.337964	-0.460469	-0.393813	-0.385863	0.888634	0.951245	0.895109	0.684559	0.670564	0.632672	0.755615	0.642509
N,n-bis(hydroxyethyl)-2-aminoethanesulfonic acid	-0.424048	-0.618314	-0.475228	-0.551582	-0.521719	-0.63228	-0.413085	-0.524545	-0.307038	-0.0820918	-0.588141	-0.610139	-0.206569	-0.392459	-0.381553	-0.549096	-0.638939	-0.342654	-0.567233	-0.506173	-0.520851	-0.499083	-0.577711	-0.477346	-0.454475	-0.44813	-0.286995	-0.404098	-0.319216	-0.681643	-0.631661	-0.573035	-0.547393	-0.630297	-0.645684	-0.568976	-0.466182	-0.309589	-0.416095	-0.357676	-0.349965	0.919624	0.968989	0.930607	0.722567	0.651684	0.652368	0.74549	0.648236
Dl-dopa	-0.43784	-0.652046	-0.504987	-0.582373	-0.557929	-0.648181	-0.462121	-0.570588	-0.360116	-0.140499	-0.628857	-0.655108	-0.257403	-0.444574	-0.429402	-0.571623	-0.664738	-0.371786	-0.595489	-0.532381	-0.553223	-0.532389	-0.606938	-0.499171	-0.48306	-0.485807	-0.319946	-0.436285	-0.353924	-0.714748	-0.662171	-0.60834	-0.583018	-0.666272	-0.679954	-0.605316	-0.511109	-0.355901	-0.460662	-0.407072	-0.398868	0.912474	0.965932	0.920555	0.72802	0.673192	0.651952	0.777705	0.686316
Melezitose	-0.468741	-0.662128	-0.520954	-0.604402	-0.575545	-0.673738	-0.513398	-0.598032	-0.391973	-0.193558	-0.654428	-0.678081	-0.297134	-0.469739	-0.460691	-0.557099	-0.665055	-0.386899	-0.612129	-0.555423	-0.585073	-0.556887	-0.636608	-0.496718	-0.473223	-0.529928	-0.359234	-0.476481	-0.39296	-0.718086	-0.66149	-0.607006	-0.588601	-0.673841	-0.694753	-0.620968	-0.533671	-0.38361	-0.482209	-0.421515	-0.410904	0.917036	0.960078	0.922595	0.746723	0.737551	0.704504	0.74587	0.635468
5-aminosalicylic acid	-0.472164	-0.660674	-0.5303	-0.619239	-0.591277	-0.692638	-0.513878	-0.608135	-0.420456	-0.197591	-0.683433	-0.703539	-0.326352	-0.493213	-0.483392	-0.600601	-0.689864	-0.433733	-0.642988	-0.58253	-0.606598	-0.582998	-0.659971	-0.536784	-0.534133	-0.521486	-0.370669	-0.489072	-0.407172	-0.749216	-0.698828	-0.652108	-0.634527	-0.71049	-0.72636	-0.64927	-0.549949	-0.418622	-0.516018	-0.465818	-0.457111	0.90352	0.949566	0.910269	0.730904	0.71257	0.67205	0.739272	0.644235
Glutathione	-0.471422	-0.655155	-0.525691	-0.615262	-0.586098	-0.692922	-0.507507	-0.601651	-0.412153	-0.189707	-0.677622	-0.696975	-0.31914	-0.485484	-0.47622	-0.59428	-0.682597	-0.430147	-0.638676	-0.579406	-0.602522	-0.578367	-0.655627	-0.531486	-0.528658	-0.516962	-0.365526	-0.485256	-0.402607	-0.743294	-0.692743	-0.646383	-0.62909	-0.704698	-0.721595	-0.642688	-0.545874	-0.412569	-0.510102	-0.459014	-0.450269	0.905011	0.952146	0.913566	0.730526	0.711214	0.675045	0.735287	0.638691
1,3-dihydroxypyridine	-0.456586	-0.646513	-0.503146	-0.594371	-0.565898	-0.618788	-0.481317	-0.576558	-0.387347	-0.179131	-0.644978	-0.656576	-0.26634	-0.443295	-0.438983	-0.53412	-0.621806	-0.409059	-0.601925	-0.545773	-0.578138	-0.536185	-0.623986	-0.471983	-0.455617	-0.502398	-0.360718	-0.465148	-0.382313	-0.694651	-0.636187	-0.600296	-0.583846	-0.657554	-0.684498	-0.608344	-0.427274	-0.381909	-0.45974	-0.400625	-0.388977	0.815333	0.909717	0.839253	0.714778	0.69737	0.67773	0.698586	0.586445
Guanidinosuccinate	-0.450564	-0.62422	-0.480525	-0.576803	-0.542288	-0.61871	-0.468123	-0.556716	-0.364352	-0.163671	-0.625225	-0.638834	-0.256167	-0.422668	-0.424151	-0.482573	-0.568553	-0.398146	-0.578155	-0.530746	-0.560504	-0.514542	-0.60212	-0.431106	-0.416798	-0.485866	-0.332366	-0.447604	-0.360484	-0.661551	-0.596068	-0.571661	-0.556085	-0.627835	-0.661918	-0.575198	-0.419092	-0.361153	-0.436016	-0.375624	-0.362714	0.809656	0.926529	0.856169	0.709337	0.711358	0.69449	0.673727	0.553154
Pyridoxine	-0.469508	-0.712645	-0.564938	-0.64998	-0.636999	-0.616231	-0.548952	-0.654218	-0.493023	-0.275455	-0.726686	-0.740009	-0.358263	-0.54094	-0.524443	-0.64342	-0.732259	-0.475893	-0.673882	-0.602139	-0.64077	-0.609042	-0.688123	-0.566109	-0.559297	-0.556332	-0.43754	-0.521074	-0.450554	-0.785663	-0.736463	-0.695024	-0.676167	-0.750273	-0.758965	-0.701599	-0.490878	-0.475077	-0.554618	-0.509348	-0.499678	0.785081	0.862422	0.78037	0.706462	0.682891	0.610243	0.75751	0.673208
1-kestose	-0.520853	-0.68615	-0.593695	-0.700292	-0.669489	-0.655088	-0.622217	-0.667364	-0.501808	-0.321111	-0.756535	-0.720156	-0.395645	-0.533476	-0.53015	-0.595055	-0.69405	-0.576224	-0.746013	-0.699252	-0.723415	-0.68472	-0.761784	-0.605553	-0.554259	-0.66003	-0.55836	-0.639982	-0.572084	-0.776636	-0.731631	-0.692513	-0.693183	-0.768352	-0.805042	-0.734091	-0.543606	-0.52383	-0.607752	-0.548512	-0.537781	0.746766	0.834602	0.750653	0.641055	0.729862	0.62868	0.660367	0.542399
4-aminophenol	-0.617457	-0.719927	-0.631917	-0.73677	-0.691566	-0.697285	-0.592652	-0.697104	-0.509546	-0.30003	-0.667526	-0.682385	-0.330893	-0.446096	-0.451744	-0.442034	-0.456635	-0.515195	-0.609768	-0.59392	-0.618015	-0.552801	-0.628994	-0.374202	-0.433444	-0.656555	-0.460825	-0.614133	-0.534757	-0.698701	-0.606989	-0.659228	-0.645837	-0.686647	-0.740268	-0.650763	-0.582133	-0.544033	-0.595284	-0.514356	-0.494115	0.63264	0.827723	0.70883	0.654694	0.777476	0.712359	0.62164	0.494031
Trisaccharide	-0.566507	-0.745571	-0.627627	-0.743544	-0.726197	-0.714455	-0.754988	-0.791697	-0.683938	-0.546246	-0.85638	-0.868118	-0.577738	-0.69859	-0.686561	-0.597889	-0.689442	-0.597643	-0.742687	-0.697369	-0.768034	-0.718679	-0.788687	-0.554949	-0.59302	-0.706461	-0.577043	-0.672012	-0.606246	-0.814765	-0.748848	-0.7526	-0.7588	-0.813676	-0.84339	-0.769819	-0.645058	-0.65993	-0.706742	-0.666094	-0.64961	0.680857	0.775795	0.690666	0.693205	0.834578	0.702272	0.686798	0.582095
Glycerol 3-phosphate	-0.641084	-0.745556	-0.656415	-0.768189	-0.727863	-0.798782	-0.728146	-0.780839	-0.654936	-0.48477	-0.835282	-0.854551	-0.561792	-0.64396	-0.642406	-0.635862	-0.715888	-0.581503	-0.743267	-0.706163	-0.754711	-0.714571	-0.787314	-0.567599	-0.621793	-0.711846	-0.561412	-0.686473	-0.615062	-0.837729	-0.776416	-0.76803	-0.770496	-0.825693	-0.845731	-0.771746	-0.745677	-0.654603	-0.725991	-0.663994	-0.647692	0.79496	0.828029	0.794296	0.741269	0.886482	0.750175	0.63873	0.519397
Adenosine	-0.576112	-0.709527	-0.595831	-0.712995	-0.6846	-0.789124	-0.726109	-0.75872	-0.60689	-0.469671	-0.786018	-0.818428	-0.507364	-0.634762	-0.627372	-0.502925	-0.588399	-0.51	-0.665004	-0.631927	-0.703136	-0.650703	-0.725396	-0.453885	-0.509323	-0.676419	-0.485961	-0.624977	-0.543374	-0.746028	-0.66425	-0.67663	-0.681318	-0.735503	-0.784143	-0.691579	-0.666718	-0.584833	-0.636586	-0.584399	-0.565867	0.780288	0.867556	0.808203	0.737583	0.880775	0.818169	0.691763	0.569791
Cytidine-5-monophosphate	-0.332081	-0.698417	-0.508251	-0.528774	-0.539212	-0.264673	-0.378633	-0.54568	-0.419207	-0.223268	-0.581575	-0.599724	-0.243028	-0.423124	-0.387408	-0.680031	-0.772016	-0.344503	-0.552409	-0.453418	-0.477378	-0.47539	-0.529667	-0.543297	-0.491222	-0.439272	-0.377903	-0.370014	-0.340266	-0.725311	-0.700009	-0.625534	-0.574882	-0.664047	-0.614527	-0.630985	-0.320232	-0.359907	-0.458398	-0.416436	-0.412014	0.547651	0.615435	0.50141	0.54329	0.420793	0.250957	0.74902	0.725254
Allantoic acid	-0.487265	-0.71617	-0.568459	-0.587015	-0.555184	-0.462687	-0.301258	-0.499167	-0.261489	-0.0158476	-0.506771	-0.522475	-0.0947421	-0.262871	-0.240482	-0.689672	-0.777765	-0.28257	-0.555887	-0.48601	-0.461599	-0.454159	-0.520893	-0.535741	-0.467048	-0.483298	-0.345479	-0.412888	-0.35692	-0.744222	-0.718588	-0.609035	-0.556569	-0.661452	-0.617039	-0.603316	-0.487778	-0.305341	-0.449328	-0.345816	-0.339421	0.851037	0.836808	0.794607	0.707832	0.549161	0.456869	0.760117	0.6678
Chenodeoxycholic acid	-0.438887	-0.674399	-0.539997	-0.602836	-0.576866	-0.562782	-0.488849	-0.590324	-0.433035	-0.216363	-0.684826	-0.690439	-0.351523	-0.486164	-0.473897	-0.706796	-0.823609	-0.43874	-0.672999	-0.594187	-0.602855	-0.606595	-0.673146	-0.638261	-0.585987	-0.518613	-0.419964	-0.482695	-0.42414	-0.793676	-0.769126	-0.678929	-0.650434	-0.745034	-0.723929	-0.691853	-0.543853	-0.408098	-0.536944	-0.486001	-0.481893	0.859878	0.848601	0.824077	0.664006	0.637785	0.49087	0.710262	0.638412
Isoxanthopterin	-0.324034	-0.589068	-0.422535	-0.487565	-0.466042	-0.426171	-0.357851	-0.463816	-0.282508	-0.100509	-0.590442	-0.57057	-0.197626	-0.378938	-0.355921	-0.623659	-0.747137	-0.35973	-0.59864	-0.515447	-0.52526	-0.524416	-0.591939	-0.578645	-0.484416	-0.40651	-0.335222	-0.365915	-0.305585	-0.690581	-0.671226	-0.568951	-0.539782	-0.640822	-0.629913	-0.58064	-0.338099	-0.26224	-0.393298	-0.345131	-0.343381	0.804196	0.845526	0.784371	0.610335	0.50491	0.432732	0.742702	0.672051
Formononetin	-0.409877	-0.673889	-0.517013	-0.58361	-0.565074	-0.526182	-0.442604	-0.564646	-0.386396	-0.157748	-0.649279	-0.655371	-0.268919	-0.447478	-0.432757	-0.647596	-0.749802	-0.414387	-0.635225	-0.556993	-0.570536	-0.556374	-0.630768	-0.574743	-0.523947	-0.483564	-0.376226	-0.443122	-0.376886	-0.753445	-0.716646	-0.645679	-0.614402	-0.704658	-0.697331	-0.6522	-0.437174	-0.369287	-0.47847	-0.428009	-0.422146	0.814844	0.87496	0.806683	0.671355	0.603892	0.511872	0.750004	0.673322
Methylboronate	-0.380558	-0.64434	-0.481056	-0.537047	-0.513547	-0.484079	-0.372504	-0.505668	-0.302975	-0.0745225	-0.57931	-0.585626	-0.184262	-0.368836	-0.35358	-0.6179	-0.722973	-0.346251	-0.582596	-0.50323	-0.507535	-0.49983	-0.574156	-0.539708	-0.470856	-0.436405	-0.319424	-0.384661	-0.31738	-0.709	-0.673876	-0.589654	-0.551037	-0.649034	-0.639894	-0.597675	-0.392717	-0.28503	-0.409855	-0.350615	-0.345882	0.840231	0.892346	0.831466	0.660807	0.562589	0.490922	0.752835	0.675289
Catechol	-0.368067	-0.638292	-0.474401	-0.527927	-0.506911	-0.468617	-0.361447	-0.496634	-0.298781	-0.0702	-0.576883	-0.580977	-0.181602	-0.368171	-0.350705	-0.631216	-0.736999	-0.344759	-0.583679	-0.501202	-0.504492	-0.499711	-0.572375	-0.551985	-0.480092	-0.425562	-0.318646	-0.376642	-0.311877	-0.710692	-0.68022	-0.590794	-0.55184	-0.650248	-0.636726	-0.597673	-0.382402	-0.280883	-0.407045	-0.350666	-0.346964	0.833134	0.878065	0.817913	0.651444	0.540812	0.467434	0.754189	0.682331
Phthalic acid	-0.431215	-0.637987	-0.508866	-0.575642	-0.561874	-0.43114	-0.357024	-0.513515	-0.339294	-0.120271	-0.552454	-0.535769	-0.134727	-0.328081	-0.306726	-0.551729	-0.582488	-0.4034	-0.555613	-0.496811	-0.511341	-0.464109	-0.539214	-0.453732	-0.44028	-0.466217	-0.387036	-0.441718	-0.384089	-0.658594	-0.617655	-0.592146	-0.567574	-0.624124	-0.632489	-0.581974	-0.285788	-0.379042	-0.441077	-0.375797	-0.366478	0.554722	0.694853	0.557225	0.580459	0.475121	0.464159	0.669825	0.588538
Uridine	-0.407015	-0.7126	-0.538933	-0.590598	-0.597101	-0.561669	-0.453336	-0.603544	-0.401236	-0.186662	-0.638425	-0.670417	-0.242945	-0.483217	-0.435836	-0.67551	-0.76252	-0.349671	-0.600673	-0.511921	-0.546797	-0.535646	-0.597609	-0.550821	-0.54122	-0.492657	-0.352493	-0.426208	-0.362502	-0.766246	-0.728046	-0.655118	-0.620227	-0.705918	-0.692377	-0.647065	-0.486758	-0.388207	-0.49283	-0.449604	-0.444595	0.837482	0.868094	0.78997	0.708919	0.555849	0.538461	0.90667	0.858324
D-ribose 5-phosphate	-0.344787	-0.659687	-0.475241	-0.512498	-0.535819	-0.543062	-0.372776	-0.533056	-0.290363	-0.0577699	-0.485978	-0.553888	-0.0831161	-0.383044	-0.342143	-0.477068	-0.539957	-0.201609	-0.432517	-0.355227	-0.403355	-0.363626	-0.43929	-0.337007	-0.345626	-0.407765	-0.204197	-0.317002	-0.238216	-0.607492	-0.539992	-0.503507	-0.464209	-0.537703	-0.555411	-0.50654	-0.340223	-0.274277	-0.329787	-0.286545	-0.277053	0.789264	0.87953	0.776233	0.718231	0.527541	0.63328	0.890813	0.831441
D-ribulose 5-phosphate	-0.275459	-0.637051	-0.433593	-0.460983	-0.488171	-0.420873	-0.297467	-0.473208	-0.230735	-0.0210932	-0.455956	-0.503403	-0.0377869	-0.342648	-0.287522	-0.502884	-0.57456	-0.190289	-0.429614	-0.344505	-0.376736	-0.353862	-0.411985	-0.375372	-0.348119	-0.360714	-0.190655	-0.265794	-0.199375	-0.60032	-0.548507	-0.491822	-0.444943	-0.529842	-0.529189	-0.482593	-0.293849	-0.222405	-0.303337	-0.265956	-0.260822	0.739656	0.844663	0.722594	0.648091	0.408818	0.482856	0.938842	0.90207
2,3-dihydrobutyraldehyde 1-phosphate	-0.286966	-0.640995	-0.42644	-0.454262	-0.479057	-0.426701	-0.298696	-0.47425	-0.223893	-0.0237	-0.438587	-0.498753	-0.0230034	-0.330613	-0.279218	-0.459144	-0.533442	-0.153694	-0.394266	-0.313876	-0.355831	-0.32304	-0.387698	-0.318237	-0.299275	-0.357209	-0.164981	-0.250307	-0.178438	-0.573713	-0.51067	-0.462107	-0.414769	-0.499069	-0.504429	-0.455278	-0.275816	-0.206821	-0.278148	-0.233344	-0.225236	0.744153	0.859147	0.737122	0.67995	0.448907	0.540259	0.931508	0.88061
Pyrophosphate	-0.283104	-0.55009	-0.387515	-0.442264	-0.434612	-0.407584	-0.261346	-0.397327	-0.192071	0.0426687	-0.472767	-0.472479	-0.0549097	-0.284283	-0.269365	-0.499113	-0.580423	-0.284844	-0.489571	-0.415699	-0.420755	-0.393932	-0.473144	-0.438384	-0.36631	-0.327323	-0.22829	-0.2909	-0.219624	-0.586195	-0.549637	-0.483981	-0.45046	-0.533543	-0.542175	-0.488811	-0.206354	-0.19626	-0.281605	-0.23612	-0.232056	0.733416	0.840998	0.746855	0.60398	0.444482	0.46765	0.710196	0.636605
Estradiol	-0.370076	-0.566481	-0.418429	-0.493126	-0.470983	-0.580368	-0.322407	-0.450975	-0.221657	0.0110613	-0.508787	-0.529122	-0.101118	-0.319108	-0.305561	-0.471118	-0.537289	-0.294027	-0.497869	-0.44192	-0.453181	-0.418716	-0.498403	-0.398924	-0.381508	-0.372487	-0.214067	-0.334578	-0.245815	-0.603329	-0.549709	-0.507379	-0.481367	-0.554097	-0.578985	-0.489963	-0.351823	-0.246081	-0.331575	-0.277791	-0.270171	0.853421	0.95135	0.885191	0.693093	0.567946	0.635401	0.740313	0.646035
Quinolinic acid	-0.445254	-0.66606	-0.513449	-0.573799	-0.543676	-0.567418	-0.389388	-0.530318	-0.306657	-0.0704528	-0.581005	-0.596743	-0.173493	-0.361112	-0.346707	-0.612202	-0.70543	-0.336699	-0.580002	-0.509867	-0.516758	-0.498628	-0.578836	-0.513108	-0.469147	-0.468463	-0.322267	-0.415033	-0.339253	-0.718309	-0.675699	-0.598208	-0.562814	-0.655394	-0.653083	-0.600054	-0.447335	-0.310418	-0.430257	-0.356803	-0.349438	0.895385	0.93301	0.883583	0.722824	0.623337	0.590543	0.761838	0.665777
Amidosulfonic acid	-0.319119	-0.554826	-0.401648	-0.455512	-0.429525	-0.467785	-0.271732	-0.400671	-0.180315	0.059567	-0.483495	-0.487231	-0.0814471	-0.276292	-0.268547	-0.533245	-0.632031	-0.280129	-0.511609	-0.440378	-0.430462	-0.420104	-0.497144	-0.475996	-0.393602	-0.343769	-0.224004	-0.303199	-0.227944	-0.617232	-0.584157	-0.498205	-0.461084	-0.556548	-0.55739	-0.502639	-0.311213	-0.18309	-0.302474	-0.245703	-0.24259	0.860627	0.917069	0.869076	0.639692	0.507764	0.495841	0.703278	0.61984
Glucose-1-phosphate	-0.359839	-0.602913	-0.441872	-0.490655	-0.472116	-0.539839	-0.321988	-0.456489	-0.215216	0.0389766	-0.477909	-0.516289	-0.0834224	-0.30167	-0.296808	-0.484773	-0.577932	-0.239484	-0.474361	-0.407721	-0.415035	-0.388786	-0.475324	-0.39833	-0.345925	-0.379943	-0.201685	-0.316136	-0.230884	-0.608312	-0.55235	-0.487851	-0.448181	-0.539524	-0.553191	-0.500807	-0.346934	-0.205912	-0.302086	-0.239521	-0.23161	0.893545	0.95936	0.909037	0.710345	0.592158	0.6151	0.734696	0.638846
3-hydroxyhippuric acid	-0.46299	-0.558093	-0.510071	-0.549034	-0.512439	-0.39825	-0.577305	-0.596136	-0.614628	-0.549285	-0.6526	-0.66425	-0.610089	-0.530617	-0.531589	-0.637873	-0.740236	-0.451434	-0.583486	-0.538002	-0.560567	-0.588223	-0.609064	-0.563684	-0.571163	-0.553903	-0.52428	-0.527786	-0.526213	-0.690303	-0.68623	-0.625854	-0.615323	-0.673526	-0.61367	-0.646082	-0.67303	-0.545087	-0.647363	-0.604551	-0.5979	0.451374	0.328791	0.373518	0.397593	0.594622	0.234116	0.311265	0.270074
Hippuric acid	-0.398898	-0.462329	-0.416186	-0.458455	-0.39928	-0.334598	-0.459067	-0.467319	-0.465164	-0.379166	-0.547422	-0.546704	-0.495627	-0.391846	-0.420609	-0.520919	-0.631029	-0.397365	-0.513055	-0.478814	-0.473642	-0.500494	-0.53307	-0.491069	-0.452304	-0.450767	-0.418984	-0.433319	-0.420185	-0.584695	-0.575476	-0.515218	-0.499343	-0.5657	-0.520513	-0.542535	-0.547392	-0.394535	-0.50752	-0.456122	-0.449808	0.473605	0.393979	0.449438	0.358326	0.575814	0.219178	0.19585	0.130674
3,17,20-trihydroxy-pregn-5-en-11-one	-0.488176	-0.457778	-0.42617	-0.481142	-0.398152	-0.459285	-0.462089	-0.471563	-0.439688	-0.338912	-0.522622	-0.541544	-0.464484	-0.342908	-0.388152	-0.459904	-0.555102	-0.354987	-0.471874	-0.455811	-0.454658	-0.464146	-0.51536	-0.402985	-0.402686	-0.459318	-0.374717	-0.441252	-0.407905	-0.55604	-0.528007	-0.48436	-0.472359	-0.529963	-0.503115	-0.504738	-0.588119	-0.380889	-0.487214	-0.409976	-0.3983	0.576621	0.483266	0.571768	0.455739	0.701451	0.404523	0.140594	0.0340532
Daidzein	-0.384925	-0.705425	-0.569822	-0.550759	-0.570036	-0.504162	-0.573952	-0.638319	-0.42083	-0.210124	-0.436731	-0.54354	-0.208599	-0.407322	-0.410861	-0.40544	-0.543885	-0.110237	-0.364779	-0.28173	-0.349854	-0.334973	-0.427371	-0.285886	-0.221462	-0.562993	-0.299832	-0.398613	-0.343492	-0.558966	-0.476733	-0.409675	-0.35826	-0.462852	-0.4874	-0.561623	-0.430016	-0.259459	-0.324308	-0.255212	-0.240652	0.76623	0.712513	0.692139	0.640821	0.702203	0.631371	0.644796	0.568385
N-acetylmannosamine	-0.550671	-0.592169	-0.526404	-0.633577	-0.591997	-0.638865	-0.743071	-0.69902	-0.682266	-0.701956	-0.843744	-0.82518	-0.720424	-0.698163	-0.677663	-0.663149	-0.804969	-0.558925	-0.734142	-0.700916	-0.769896	-0.766256	-0.79883	-0.64028	-0.658595	-0.676188	-0.633073	-0.660304	-0.629819	-0.776572	-0.76545	-0.697218	-0.726289	-0.786151	-0.767582	-0.714584	-0.775782	-0.658052	-0.751641	-0.707337	-0.696849	0.651389	0.529155	0.570747	0.580109	0.786022	0.550551	0.486776	0.390285
Galactinol	-0.600026	-0.754442	-0.63902	-0.729183	-0.698323	-0.711804	-0.734367	-0.783764	-0.685686	-0.545179	-0.830881	-0.866628	-0.598134	-0.671369	-0.663898	-0.677702	-0.788088	-0.522221	-0.71373	-0.658372	-0.72369	-0.699361	-0.768871	-0.57972	-0.620669	-0.690863	-0.554247	-0.643016	-0.58516	-0.841031	-0.787743	-0.752275	-0.746792	-0.814006	-0.809973	-0.772052	-0.722209	-0.630277	-0.710919	-0.653427	-0.638231	0.7744	0.752131	0.737816	0.729168	0.866769	0.680882	0.638752	0.537803
N-methylalanine	-0.611367	-0.732097	-0.659915	-0.769268	-0.728689	-0.628033	-0.757815	-0.774298	-0.656982	-0.605729	-0.874431	-0.804559	-0.564465	-0.633502	-0.593655	-0.755385	-0.869939	-0.646043	-0.840236	-0.785681	-0.835801	-0.830729	-0.875747	-0.742744	-0.708649	-0.80235	-0.753517	-0.76621	-0.733563	-0.881941	-0.867372	-0.791536	-0.803604	-0.881524	-0.88837	-0.836424	-0.721224	-0.659343	-0.792652	-0.720637	-0.712283	0.66772	0.640602	0.580302	0.568763	0.712379	0.521339	0.695503	0.602547
Gluconic acid	-0.380317	-0.559812	-0.400175	-0.519834	-0.506164	-0.658311	-0.62929	-0.622673	-0.59828	-0.519204	-0.817858	-0.868045	-0.675485	-0.745578	-0.742553	-0.532321	-0.674579	-0.500072	-0.652074	-0.61271	-0.681788	-0.651286	-0.699268	-0.512061	-0.559524	-0.460636	-0.360933	-0.455784	-0.385055	-0.711978	-0.661679	-0.648608	-0.663218	-0.718411	-0.710334	-0.60741	-0.625274	-0.553493	-0.590729	-0.601807	-0.589699	0.754606	0.795224	0.80039	0.702257	0.812657	0.642523	0.595373	0.508685
Beta-glycerophosphoric acid	-0.590948	-0.679686	-0.600352	-0.665411	-0.618191	-0.667282	-0.571787	-0.652675	-0.536347	-0.369882	-0.727673	-0.736669	-0.460103	-0.514709	-0.502723	-0.782816	-0.888124	-0.446672	-0.690876	-0.625394	-0.652735	-0.657577	-0.724442	-0.658019	-0.66543	-0.606851	-0.521026	-0.583729	-0.536075	-0.833648	-0.823467	-0.719455	-0.708149	-0.785162	-0.748395	-0.731971	-0.696727	-0.522915	-0.652484	-0.573153	-0.565964	0.864557	0.710356	0.759001	0.70436	0.735766	0.57843	0.580445	0.487752
Creatinine	-0.451652	-0.592752	-0.417829	-0.507123	-0.443832	-0.478062	-0.479565	-0.524349	-0.360214	-0.313113	-0.641408	-0.629454	-0.318004	-0.405241	-0.392511	-0.560893	-0.727096	-0.317287	-0.572768	-0.512775	-0.566543	-0.556132	-0.632648	-0.493902	-0.422582	-0.496607	-0.390481	-0.42006	-0.356558	-0.666478	-0.629308	-0.524042	-0.510305	-0.615958	-0.61409	-0.554068	-0.430283	-0.290884	-0.436099	-0.345767	-0.334319	0.838439	0.818267	0.813247	0.687111	0.727618	0.617529	0.638209	0.505112
Benzoic acid	-0.462433	-0.580768	-0.531633	-0.581388	-0.591751	-0.382251	-0.631961	-0.682658	-0.713163	-0.735533	-0.635692	-0.66714	-0.617537	-0.606597	-0.550735	-0.477865	-0.474667	-0.470597	-0.493057	-0.476738	-0.540204	-0.533467	-0.506509	-0.368485	-0.515684	-0.604314	-0.530976	-0.554899	-0.56657	-0.60892	-0.57282	-0.629204	-0.63087	-0.630875	-0.598281	-0.581226	-0.714125	-0.702764	-0.72766	-0.716424	-0.704298	0.0895214	0.132959	0.0474066	0.281015	0.442445	0.19497	0.483729	0.495592
Cholesterol	-0.61277	-0.66911	-0.600267	-0.69187	-0.671006	-0.653029	-0.815967	-0.820303	-0.843473	-0.82361	-0.802724	-0.870742	-0.776542	-0.744272	-0.731909	-0.510462	-0.560623	-0.521762	-0.587419	-0.571101	-0.673004	-0.637298	-0.668062	-0.388206	-0.555849	-0.698213	-0.564621	-0.652818	-0.623172	-0.71076	-0.642315	-0.697568	-0.711604	-0.721723	-0.716861	-0.68263	-0.801414	-0.772474	-0.783421	-0.750532	-0.728813	0.393109	0.392983	0.375375	0.555091	0.832735	0.591399	0.430657	0.360661
Octadecanol	-0.522912	-0.624393	-0.529768	-0.616222	-0.592202	-0.557143	-0.722297	-0.735398	-0.77507	-0.720812	-0.754924	-0.832277	-0.752805	-0.701092	-0.71057	-0.450913	-0.512627	-0.508207	-0.549576	-0.536069	-0.611279	-0.577454	-0.607745	-0.35532	-0.492486	-0.59179	-0.464942	-0.555986	-0.522064	-0.663207	-0.589111	-0.655336	-0.657558	-0.674933	-0.660174	-0.624605	-0.719137	-0.694176	-0.701852	-0.683721	-0.662778	0.370349	0.436841	0.4139	0.523169	0.805976	0.50075	0.367907	0.299888
2-hydroxycaproic acid	-0.52137	-0.504757	-0.4625	-0.589665	-0.560674	-0.722906	-0.642927	-0.643632	-0.585139	-0.479304	-0.605239	-0.669606	-0.50242	-0.536282	-0.560998	-0.141702	-0.120764	-0.466159	-0.429003	-0.458996	-0.530543	-0.438983	-0.49594	-0.109595	-0.288697	-0.539072	-0.334369	-0.527067	-0.449228	-0.461602	-0.345929	-0.496354	-0.518867	-0.496951	-0.580428	-0.463349	-0.561705	-0.590716	-0.533583	-0.508638	-0.48221	0.366187	0.585985	0.503627	0.52866	0.798764	0.76768	0.334123	0.218413
Hypoxanthine	-0.580078	-0.594211	-0.542545	-0.674135	-0.637366	-0.747094	-0.661931	-0.693919	-0.598617	-0.448795	-0.675938	-0.712096	-0.473522	-0.537561	-0.556074	-0.284176	-0.271266	-0.533253	-0.537819	-0.54769	-0.609261	-0.523851	-0.594308	-0.242978	-0.387514	-0.607536	-0.422904	-0.598102	-0.518199	-0.580407	-0.475669	-0.593143	-0.608524	-0.604245	-0.682724	-0.571363	-0.567665	-0.612393	-0.590701	-0.547347	-0.523179	0.463196	0.674638	0.574031	0.583082	0.810529	0.773931	0.433111	0.311097
Catechin	-0.567373	-0.588785	-0.535199	-0.659419	-0.628593	-0.731435	-0.666486	-0.69591	-0.605422	-0.460707	-0.647127	-0.698796	-0.470037	-0.534787	-0.555035	-0.236948	-0.219411	-0.498741	-0.492374	-0.504442	-0.574048	-0.485042	-0.555154	-0.186554	-0.343051	-0.598702	-0.397301	-0.577984	-0.499268	-0.544259	-0.431011	-0.561566	-0.574852	-0.56622	-0.648318	-0.545212	-0.552566	-0.603525	-0.568033	-0.527382	-0.501641	0.42226	0.641873	0.538139	0.569687	0.810351	0.777533	0.414393	0.296075
D-xylulose	-0.448066	-0.446273	-0.426324	-0.548726	-0.563576	-0.709718	-0.805989	-0.713552	-0.796719	-0.833376	-0.766845	-0.819584	-0.807915	-0.813562	-0.795081	-0.341255	-0.377307	-0.525055	-0.530766	-0.531912	-0.662649	-0.607883	-0.628838	-0.316671	-0.514485	-0.575348	-0.492524	-0.589595	-0.554234	-0.545065	-0.489675	-0.573796	-0.632021	-0.602378	-0.63877	-0.558594	-0.684361	-0.759574	-0.691088	-0.72301	-0.705426	0.288361	0.285341	0.277996	0.454532	0.722686	0.636984	0.328839	0.27887
Lignoceric acid	-0.570882	-0.419875	-0.471392	-0.597404	-0.565694	-0.717515	-0.781726	-0.694502	-0.782978	-0.782747	-0.690072	-0.731682	-0.771601	-0.664756	-0.68772	-0.244422	-0.22556	-0.557624	-0.484298	-0.520816	-0.615901	-0.551972	-0.582673	-0.219752	-0.442826	-0.613458	-0.514113	-0.645537	-0.610766	-0.485173	-0.414676	-0.545157	-0.599794	-0.549691	-0.60193	-0.531017	-0.711178	-0.766927	-0.699477	-0.690705	-0.667568	0.176167	0.208768	0.213676	0.375712	0.779467	0.632483	0.0683044	-0.0178981
L-sorbose	-0.635405	-0.435596	-0.499571	-0.62225	-0.574303	-0.807886	-0.753329	-0.684968	-0.726144	-0.705299	-0.673814	-0.714987	-0.713133	-0.610518	-0.630827	-0.301238	-0.284349	-0.52104	-0.496662	-0.533356	-0.614974	-0.558642	-0.595122	-0.251766	-0.472161	-0.628924	-0.505492	-0.658532	-0.614861	-0.519647	-0.456566	-0.555928	-0.607893	-0.567548	-0.614802	-0.537333	-0.787253	-0.738711	-0.703529	-0.669894	-0.647815	0.341803	0.304876	0.350505	0.457466	0.819131	0.7149	0.108955	0.00505444
N-acetyl-d-glucosamine	-0.541744	-0.316152	-0.399681	-0.519036	-0.480753	-0.711077	-0.72938	-0.618886	-0.729473	-0.755883	-0.620117	-0.660866	-0.746011	-0.60829	-0.632492	-0.222646	-0.19928	-0.483625	-0.415724	-0.453187	-0.552711	-0.501918	-0.530901	-0.189548	-0.426285	-0.543535	-0.466649	-0.589565	-0.560545	-0.412278	-0.359065	-0.469951	-0.532276	-0.473089	-0.520827	-0.459796	-0.682392	-0.704288	-0.640764	-0.632566	-0.612218	0.17709	0.119046	0.178828	0.331976	0.727441	0.619581	-0.041263	-0.119997
1-(sn-glycero-3-phospho)-1d-myo-inositol	-0.671403	-0.585681	-0.59549	-0.723007	-0.687507	-0.877305	-0.772788	-0.760929	-0.760124	-0.685882	-0.82647	-0.855188	-0.747527	-0.720291	-0.715663	-0.541067	-0.558855	-0.624742	-0.683685	-0.694067	-0.757592	-0.708402	-0.742752	-0.477321	-0.658455	-0.691436	-0.582847	-0.72635	-0.67495	-0.735754	-0.689914	-0.739508	-0.782909	-0.773107	-0.787586	-0.691414	-0.897442	-0.821758	-0.824569	-0.793526	-0.77585	0.556495	0.514372	0.539678	0.616155	0.850566	0.723634	0.38527	0.285365
[truncated: 60 more columns]

## Sheet: Table S4
Table S4. The relative expression and classification of each SDM
Metabolite name	Type	VIP	P-value	adj.P-value	log2(FC)	FC	YC mean	YMM mean
1,3-diaminopropane	Amines	1.43414	0.00199712	0.0172434	1.75474	3.37466	0.00124775	0.000369739
Allantoic acid	Amino acids, peptides, and analogues	1.37495	0.0213487	0.0619461	2.00898	4.02498	0.210021	0.0521793
Aminoadipic acid	Amino acids, peptides, and analogues	1.99001	0.00221045	0.018019	-3.34918	0.0981285	0.00145282	0.0148053
Aspartate	Amino acids, peptides, and analogues	1.36538	0.0288194	0.0772883	-1.87587	0.272462	0.00122831	0.00450818
Creatinine	Amino acids, peptides, and analogues	1.03215	0.00347352	0.0193323	1.0362	2.05083	0.57589	0.280809
Dl-dopa	Amino acids, peptides, and analogues	1.95001	0.00335587	0.0193323	3.15394	8.90086	0.00173899	0.000195373
Glutathione	Amino acids, peptides, and analogues	2.61741	0.00160522	0.0156749	5.42708	43.0244	0.0381334	0.00088632
Glycyl proline	Amino acids, peptides, and analogues	1.34671	0.00548133	0.0273294	-1.44198	0.368062	0.00152469	0.00414249
Glycyl tyrosine	Amino acids, peptides, and analogues	1.30485	0.000229237	0.00540999	1.44046	2.71407	0.0440452	0.0162285
Guanidinosuccinate	Amino acids, peptides, and analogues	1.38216	0.00376817	0.0193323	1.74983	3.36319	0.00404448	0.00120257
L-aspartic acid	Amino acids, peptides, and analogues	1.57975	0.00530505	0.0268284	-2.21435	0.215484	0.0529433	0.245695
L-glutamic acid	Amino acids, peptides, and analogues	1.32661	0.00760944	0.0345352	-1.71212	0.305211	0.303262	0.993615
N-methylalanine	Amino acids, peptides, and analogues	1.03144	2.42904e-05	0.0012284	0.902189	1.8689	0.0345685	0.0184967
N-methylglutamic acid	Amino acids, peptides, and analogues	1.09422	0.0165728	0.0527227	0.989819	1.98594	0.00243629	0.00122677
Oxoproline	Amino acids, peptides, and analogues	1.05016	0.016549	0.0527227	-1.2234	0.428272	0.769003	1.7956
Pipecolic acid	Amino acids, peptides, and analogues	1.15289	0.000771269	0.0106671	-1.2222	0.428629	0.0220373	0.0514134
4-aminophenol	Aniline and substituted anilines	1.02488	0.00168262	0.0156749	0.975655	1.96653	0.00087787	0.000446405
Catechol	Benzenediols	1.57893	0.0113435	0.0431785	2.65621	6.30376	0.0155077	0.00246007
3-hydroxyhippuric acid	Benzoic acids and derivatives	2.16064	0.0151371	0.0500796	3.82385	14.161	0.0349589	0.00246867
Benzoic acid	Benzoic acids and derivatives	1.0699	0.0236425	0.0664241	1.36024	2.56727	0.0372297	0.0145017
Hippuric acid	Benzoic acids and derivatives	1.6859	0.048094	0.103194	2.83805	7.15053	0.355809	0.0497599
Phthalic acid	Benzoic acids and derivatives	1.19191	0.0218249	0.0624536	1.47435	2.77859	0.006081	0.00218852
(r)-3-hydroxybutyric acid	Beta hydroxy acids and derivatives	1.27798	0.00263537	0.0183757	-1.56268	0.338522	0.0434928	0.128478
Malic acid	Beta hydroxy acids and derivatives	1.50131	0.000207019	0.00531935	-1.89483	0.268905	0.178727	0.664647
Chenodeoxycholic acid	Bile acids, alcohols and derivatives	2.29148	0.00231687	0.018019	4.46856	22.1396	0.13385	0.00604576
Cholic acid	Bile acids, alcohols and derivatives	1.04853	0.00179042	0.0159559	1.00513	2.00712	0.0179595	0.00894787
1-kestose	Carbohydrates and carbohydrate conjugates	1.35965	0.000442835	0.00825071	1.58886	3.00813	0.225957	0.0751157
D-fructose	Carbohydrates and carbohydrate conjugates	1.34873	0.0168295	0.0527227	1.57089	2.97088	0.101961	0.0343203
D-fructose-1-phosphate	Carbohydrates and carbohydrate conjugates	1.02217	0.042852	0.0972411	1.51576	2.85949	0.018466	0.0064578
D-fructose-1,6-bisphosphate	Carbohydrates and carbohydrate conjugates	1.5084	0.0177993	0.0547909	2.00795	4.02209	0.0213986	0.00532028
D-fucose	Carbohydrates and carbohydrate conjugates	1.57818	0.0104976	0.0414541	2.67502	6.38647	0.0250634	0.00392445
D-ribose 5-phosphate	Carbohydrates and carbohydrate conjugates	1.29591	0.0157992	0.0517862	1.80225	3.48764	0.388781	0.111474
Erythronic acid	Carbohydrates and carbohydrate conjugates	1.1337	0.00284059	0.0183757	-1.23281	0.425488	0.0065606	0.015419
Galactinol	Carbohydrates and carbohydrate conjugates	1.50113	2.75983e-06	0.000325385	1.77889	3.43162	0.00903182	0.00263194
Gluconic acid	Carbohydrates and carbohydrate conjugates	1.38072	9.69768e-05	0.00429122	1.53926	2.90645	0.115373	0.0396955
Glucose	Carbohydrates and carbohydrate conjugates	2.71404	0.000110865	0.00436069	-5.46817	0.0225901	0.0953454	4.22068
Glucose-1-phosphate	Carbohydrates and carbohydrate conjugates	1.31691	0.0220316	0.0624536	1.78781	3.4529	0.089195	0.0258319
L-sorbose	Carbohydrates and carbohydrate conjugates	1.82856	0.0106563	0.0414541	3.23964	9.44557	0.01656	0.0017532
Maltotriose	Carbohydrates and carbohydrate conjugates	1.49717	0.000182281	0.00531935	-1.88363	0.271001	4.37354	16.1385
Melezitose	Carbohydrates and carbohydrate conjugates	1.71234	0.00166131	0.0156749	2.43018	5.3896	0.0300166	0.00556935
Methyl beta-d-glucopyranoside	Carbohydrates and carbohydrate conjugates	1.33551	0.00124118	0.0133145	-1.57662	0.335268	0.502271	1.49812
N-acetyl-d-glucosamine	Carbohydrates and carbohydrate conjugates	1.63315	0.0323394	0.083563	3.19206	9.13913	0.110599	0.0121017
N-acetylmannosamine	Carbohydrates and carbohydrate conjugates	1.28916	0.00020235	0.00531935	1.39997	2.63896	0.00194993	0.000738902
N-acetylputrescine	Carboximidic acids	1.14844	0.00349625	0.0193323	-1.23856	0.423795	0.0470861	0.111106
Cholesterol	Cholestane steroids	1.40292	0.000174863	0.00531935	1.65854	3.15696	3.24443	1.02771
Cholesterone	Cholestane steroids	1.64438	0.000661897	0.0105518	2.0194	4.05414	0.00809845	0.00199758
Xylonolactone	Delta valerolactones	1.06423	0.0011885	0.0133145	-1.05779	0.480366	0.0259814	0.0540866
Bisphenol a	Diphenylmethanes	1.66747	0.0191545	0.0568045	2.2468	4.7463	0.0175312	0.00369366
Estradiol	Estrane steroids	1.86272	0.0220528	0.0624536	3.18406	9.08863	6.50057	0.715242
2-hydroxyadipic acid	Fatty acids and conjugates	1.50786	0.0151243	0.0500796	-2.37698	0.192512	0.000292779	0.00152084
2-hydroxycaproic acid	Fatty acids and conjugates	1.14055	0.00960139	0.039987	1.22762	2.34181	0.00233999	0.000999226
Caproic acid	Fatty acids and conjugates	1.2985	0.000984577	0.0120186	-1.49985	0.35359	0.00670652	0.018967
Itaconic acid	Fatty acids and conjugates	1.41464	0.0150529	0.0500796	-1.70968	0.305729	0.0502686	0.164422
Lignoceric acid	Fatty acids and conjugates	2.62039	0.0104961	0.0414541	5.09122	34.0888	0.0211351	0.000620002
Oleic acid	Fatty acids and conjugates	1.44028	0.00343719	0.0193323	-1.87208	0.273179	0.42558	1.55788
Palmitelaidic acid	Fatty acids and conjugates	1.19876	0.00844349	0.0369307	-1.44786	0.366565	0.00974845	0.0265941
Pentacosanoic acid	Fatty acids and conjugates	1.02651	0.0405667	0.0937715	-1.15684	0.448495	0.0235571	0.0525247
Maltitol	Fatty acyl glycosides	1.76998	0.00275374	0.0183757	2.58149	5.98558	0.232327	0.0388145
Octadecanol	Fatty alcohols	1.21997	0.000892928	0.0112892	1.29574	2.45502	0.0660008	0.026884
Catechin	Flavans	1.07294	0.0037347	0.0193323	1.0613	2.08681	0.00449362	0.00215335
Erythrono-1,4-lactone	Gamma butyrolactones	1.15721	0.00180293	0.0159559	-1.24578	0.421678	0.00136641	0.0032404
Beta-glycerophosphoric acid	Glycerophosphates	1.10072	0.00122132	0.0133145	1.16228	2.2381	0.137897	0.0616132
Glycerol 3-phosphate	Glycerophosphates	1.51465	3.67667e-06	0.000325385	1.80278	3.48891	8.07016	2.31309
1-(sn-glycero-3-phospho)-1d-myo-inositol	Glycerophosphoinositols	1.81719	0.000398459	0.00825071	2.58351	5.99397	0.0157494	0.00262754
Caffeic acid	Hydroxycinnamic acids and derivatives	1.01558	0.0106362	0.0414541	-1.10193	0.465894	0.00597756	0.0128303
N-acetyl-5-hydroxytryptamine	Hydroxyindoles	1.26922	0.00947067	0.0399121	-1.38029	0.384142	0.000713745	0.00185802
5-hydroxyindoleacetic acid	Indolyl carboxylic acids and derivatives	1.03419	0.0267272	0.0727804	1.23041	2.34633	0.0234487	0.00999375
Daidzein	Isoflav-2-enes	1.2065	0.0118012	0.044443	1.24609	2.37197	0.110703	0.0466714
1-monoolein	Monoradylglycerols	1.17919	0.00361425	0.0193323	1.276	2.42166	0.0187445	0.00774035
2-monopalmitin	Monoradylglycerols	1.57579	0.00164909	0.0156749	-2.20482	0.216912	0.268104	1.236
2-monostearin	Monoradylglycerols	1.5869	0.00359598	0.0193323	-2.32002	0.200265	0.00452371	0.0225886
D-ribulose 5-phosphate	Monosaccharides	1.35214	0.0306317	0.0803231	2.19391	4.57544	0.742012	0.162173
D-xylulose	Monosaccharides	1.2649	0.00234145	0.018019	1.47363	2.77719	0.0338347	0.0121831
Pyrophosphate	Non-metal pyrophosphates	2.74468	0.0407933	0.0937715	6.87061	117.02	0.0231119	0.000197504
Formononetin	O-methylated isoflavonoids	2.38738	0.00360894	0.0193323	4.77533	27.3852	0.93844	0.0342681
Tromethamine	Organonitrogen compounds	1.12165	0.00287268	0.0183757	1.13245	2.19231	0.00198144	0.000903813
Amidosulfonic acid	Other non-metal oxides	2.04582	0.0341989	0.0854009	4.46187	22.0372	0.0113515	0.000515104
O-phosphoethanolamine	Phosphate esters	1.90165	2.36569e-05	0.0012284	-2.84425	0.13925	0.0305431	0.21934
Isoxanthopterin	Pterins and derivatives	1.42832	0.0130964	0.0473074	2.31479	4.97533	0.00400964	0.000805905
Dimethyluric acid	Purines and purine derivatives	1.01909	0.0360173	0.0879319	1.13829	2.2012	0.0247203	0.0112304
Hypoxanthine	Purines and purine derivatives	1.11764	0.0026865	0.0183757	1.13717	2.1995	0.0226404	0.0102935
Nicotinic acid	Pyridinecarboxylic acids and derivatives	1.49224	0.000297053	0.00657229	1.94032	3.8379	0.0202882	0.00528627
Quinolinic acid	Pyridinecarboxylic acids and derivatives	1.44524	0.00757991	0.0345352	1.97716	3.93717	0.0179928	0.00456999
Pyridoxine	Pyridoxines	2.36425	0.000520096	0.00920569	4.45512	21.9343	0.00830975	0.000378847
Cytidine-5-monophosphate	Pyrimidine ribonucleotides	1.33834	0.0136042	0.0486455	2.30001	4.92462	0.0406758	0.00825969
Beta-tocopherol	Quinone and hydroquinone lipids	1.37911	0.00326364	0.0193323	-1.64615	0.319491	0.580661	1.81746
Cis-aconitic acid	Tricarboxylic acids and derivatives	1.16463	0.00278283	0.0183757	-1.25042	0.420325	0.132397	0.314987
Citric acid	Tricarboxylic acids and derivatives	1.08408	0.00294058	0.0183757	-1.09179	0.46918	9.65256	20.5732
Isocitric acid	Tricarboxylic acids and derivatives	1.15367	0.00211355	0.0178142	-1.20707	0.433147	0.0397029	0.0916614
1,3-dihydroxypyridine	unknown type	1.58825	0.00271957	0.0183757	2.20544	4.61217	0.00614237	0.00133178
2,3-dihydrobutyraldehyde 1-phosphate	unknown type	1.16782	0.0295271	0.078591	1.64025	3.11719	0.0799454	0.0256466
3,17,20-trihydroxy-pregn-5-en-11-one	unknown type	1.52881	0.0443088	0.0978203	2.40328	5.29006	0.030269	0.00572185
3,4-methylenedioxyamphetamine	unknown type	1.00136	0.0242037	0.0674654	-1.07707	0.473991	0.0552565	0.116577
4-methylbenzenesulfonamide	unknown type	1.42454	0.0029588	0.0183757	-1.50396	0.352584	0.000428228	0.00121454
5-aminosalicylic acid	unknown type	2.70524	0.00139621	0.014537	5.7745	54.739	0.0354945	0.000648432
Adenosine	unknown type	1.44084	1.63498e-05	0.00115757	1.64781	3.13358	0.0050041	0.00159693
Beta-glutamic acid	unknown type	1.44256	0.000685567	0.0105518	-1.77343	0.292512	0.14157	0.48398
Citrazinic	unknown type	1.73283	0.000584623	0.00985508	-2.54982	0.170776	0.00496741	0.0290873
Conduritol-beta-epoxide	unknown type	1.15099	0.00078346	0.0106671	-1.19359	0.437215	0.000571569	0.0013073
Digitoxose	unknown type	1.00708	0.0148658	0.0500796	-0.959016	0.514408	0.0603201	0.117261
Glycerol-3-galactoside	unknown type	1.40381	0.000768736	0.0106671	1.74792	3.35873	0.0094746	0.00282089
Guanosine	unknown type	1.53573	0.00021037	0.00531935	-1.95466	0.257982	0.00300072	0.0116315
Levoglucosan	unknown type	1.83444	1.88983e-06	0.000325385	-2.65078	0.159234	0.00715077	0.0449074
Maltotriitol	unknown type	1.0565	0.0344981	0.0854009	-1.9433	0.260021	0.33572	1.29112
Methylboronate	unknown type	1.58936	0.0100481	0.0408855	2.56426	5.91451	0.0095066	0.00160734
N,n-bis(hydroxyethyl)-2-aminoethanesulfonic acid	unknown type	2.06615	0.00707855	0.0337068	3.57436	11.9122	0.0251714	0.00211308
Nicotianamine	unknown type	1.17121	0.00109773	0.0129532	-1.21549	0.430627	0.00135371	0.00314358
Trisaccharide	unknown type	1.74997	6.10577e-07	0.000216144	2.37481	5.18669	0.408323	0.0787251
Uridine	unknown type	1.92113	0.00309392	0.0188836	3.2265	9.35992	2.49364	0.266417

## Sheet: Table S5
Table S5. The significant KEGG pathways of known significantly different metabolite (KSDM).
ID Annotation	Annotation	in set	set	in background	background	RichFactor	p-value	-lg(p-value)	FDR correction	Matching IDs
bom05230	Central carbon metabolism in cancer	7	51	37	3590	0.189189	5.68423e-07	6.24533	5.41495e-05	C00025 C00031 C00049 C00149 C00158 C00311 C00354
bom04922	Glucagon signaling pathway	6	51	26	3590	0.230769	1.12784e-06	5.94775	5.41495e-05	C00031 C00103 C00149 C00158 C00311 C00354
bom01200	Carbon metabolism	9	51	112	3590	0.0803571	2.05751e-05	4.68666	0.000601823	C00025 C00049 C00117 C00149 C00158 C00199 C00257 C00311 C00354
bom00020	Citrate cycle (TCA cycle)	4	51	20	3590	0.2	0.00014808	3.8295	0.00346507	C00149 C00158 C00311 C00417
bom05034	Alcoholism	3	51	10	3590	0.3	0.000302256	3.51963	0.00589399	C00025 C00212 C00355
bom04917	Prolactin signaling pathway	3	51	11	3590	0.272727	0.000411444	3.38569	0.00687699	C00031 C00355 C00951
bom04742	Taste transduction	4	51	32	3590	0.125	0.000969072	3.01364	0.0141689	C00025 C00031 C00149 C00158
bom05012	Parkinson disease	3	51	15	3590	0.2	0.00108992	2.96261	0.0141689	C00013 C00212 C00355
bom00030	Pentose phosphate pathway	4	51	35	3590	0.114286	0.0013674	2.86411	0.0159986	C00031 C00117 C00199 C00257
bom00630	Glyoxylate and dicarboxylate metabolism	5	51	62	3590	0.0806452	0.00166466	2.77868	0.0162516	C00025 C00149 C00158 C00311 C00417
bom02010	ABC transporters	7	51	126	3590	0.0555556	0.00177511	2.75077	0.0162516	C00025 C00031 C00049 C00093 C00140 C01606 C01835
bom04068	FoxO signaling pathway	2	51	5	3590	0.4	0.00192561	2.71543	0.0162516	C00025 C00031
bom01230	Biosynthesis of amino acids	7	51	128	3590	0.0546875	0.00194463	2.71116	0.0162516	C00025 C00049 C00117 C00158 C00199 C00311 C00956
bom00052	Galactose metabolism	4	51	46	3590	0.0869565	0.00379883	2.42035	0.0290359	C00031 C00103 C00795 C01235
bom05030	Cocaine addiction	2	51	7	3590	0.285714	0.00397071	2.40113	0.0290359	C00025 C00355
bom05031	Amphetamine addiction	2	51	9	3590	0.222222	0.0066842	2.17495	0.0447896	C00025 C00355
bom00250	Alanine, aspartate and glutamate metabolism	3	51	28	3590	0.107143	0.0068907	2.16174	0.0447896	C00025 C00049 C00158
bom05200	Pathways in cancer	3	51	31	3590	0.0967742	0.0091764	2.03733	0.0565073	C00149 C00187 C00951
bom00410	beta-Alanine metabolism	3	51	32	3590	0.09375	0.0100254	1.9989	0.0581868	C00049 C00986 C03722
bom00230	Purine metabolism	5	51	95	3590	0.0526316	0.0104829	1.97952	0.0581868	C00117 C00212 C00262 C00387 C00499
bom01210	2-Oxocarboxylic acid metabolism	6	51	134	3590	0.0447761	0.0109411	1.96094	0.0581868	C00025 C00049 C00158 C00311 C00417 C00956
bom05217	Basal cell carcinoma	1	51	1	3590	1	0.0142061	1.84752	0.072266	C00187
bom04071	Sphingolipid signaling pathway	2	51	15	3590	0.133333	0.0184638	1.73368	0.0900109	C00212 C00346
bom04964	Proximal tubule bicarbonate reclamation	2	51	17	3590	0.117647	0.0234871	1.62917	0.107173	C00025 C00149
bom00330	Arginine and proline metabolism	4	51	78	3590	0.0512821	0.0238163	1.62313	0.107173	C00025 C00791 C00986 C02714
bom04932	Non-alcoholic fatty liver disease (NAFLD)	1	51	2	3590	0.5	0.0282143	1.54953	0.118039	C00031
bom00120	Primary bile acid biosynthesis	3	51	47	3590	0.0638298	0.0282488	1.549	0.118039	C00187 C00695 C02528
bom04080	Neuroactive ligand-receptor interaction	3	51	52	3590	0.0576923	0.0366506	1.43592	0.137292	C00025 C00049 C00212
bom04152	AMPK signaling pathway	2	51	22	3590	0.0909091	0.038139	1.41863	0.137292	C00031 C00354
bom00220	Arginine biosynthesis	2	51	23	3590	0.0869565	0.0413984	1.38302	0.137292	C00025 C00049
bom05016	Huntington disease	1	51	3	3590	0.333333	0.0420274	1.37647	0.137292	C00025
bom05211	Renal cell carcinoma	1	51	3	3590	0.333333	0.0420274	1.37647	0.137292	C00149
bom05224	Breast cancer	1	51	3	3590	0.333333	0.0420274	1.37647	0.137292	C00951
bom00760	Nicotinate and nicotinamide metabolism	3	51	55	3590	0.0545455	0.0422438	1.37424	0.137292	C00049 C00253 C03722
bom00040	Pentose and glucuronate interconversions	3	51	55	3590	0.0545455	0.0422438	1.37424	0.137292	C00103 C00199 C02266
bom04913	Ovarian steroidogenesis	2	51	24	3590	0.0833333	0.0447591	1.34912	0.141535	C00187 C00951
bom04976	Bile secretion	4	51	97	3590	0.0412371	0.0475673	1.32269	0.144653	C00031 C00187 C00695 C02528
bom04024	cAMP signaling pathway	2	51	25	3590	0.08	0.0482177	1.31679	0.144653	C00212 C01089

## Sheet: Table S6
Table S6. Metabolites were common to yak milk and human milk
HC: human colostrum, HMM: human mature milk; YC: Yak colostrum, YMM: yak mature milk
Pubchem cid	human metabolite name	yak metabolite name	human_FC	HC	HMM	yak_FC	YC	YMM	diff_FC
6306	isoleucine	L-isoleucine	2.65825	0.0125968	0.00473877	1.20487	0.0498608	0.0413827	1.45338
441	3-hydroxybutyric acid	3-hydroxybutyric acid	2.14432	0.00805457	0.00375623	0.85755	0.00981515	0.0114456	1.28677
867	malonic acid	malonic acid	1.88758	0.0493501	0.0261447	0.682498	0.00060144	0.000881233	1.20508
892	myo-inositol	scyllo-inositol	1.62898	4.21783	2.58925	0.515467	0.561881	1.09004	1.11351
311	citric acid	citric acid	1.46114	2.57734	1.76393	0.46918	9.65256	20.5732	0.991957
892	myo-inositol	myo-inositol	1.62898	4.21783	2.58925	0.697204	0.0011417	0.00163753	0.931775
849	pipecolinic acid	pipecolic acid	1.33235	0.0114833	0.00861886	0.428629	0.0220373	0.0514134	0.903719
811	itaconic acid	itaconic acid	1.01164	0.00596902	0.00590034	0.305729	0.0502686	0.164422	0.705911
119	4-aminobutyric acid	gamma-aminobutyric acid	1.17606	0.561179	0.477169	0.539472	0.00321902	0.00596699	0.636588
1110	succinic acid	succinic acid	1.23037	0.011923	0.00969059	0.618119	0.00150147	0.00242909	0.612247
128869	galactonic acid	galactonic acid	1.74411	0.139944	0.0802382	1.28095	0.000463657	0.000361962	0.463155
1110	succinic acid	butanedioic acid	1.23037	0.011923	0.00969059	0.834612	0.132415	0.158655	0.395754
64960	1,5-anhydroglucitol	1,5-anhydroglucitol	0.914484	0.00134952	0.00147571	0.577888	0.000545992	0.000944806	0.336596
11005	myristic acid	myristic acid	0.914753	0.0181121	0.0198	0.621883	0.107501	0.172864	0.29287
5281	stearic acid	stearic acid	0.893946	1.2773	1.42883	0.613334	0.0165206	0.0269357	0.280612
5789	thymidine	thymidine	1.28052	0.0686825	0.0536363	1.04466	0.0069796	0.00668123	0.235864
5325915	D-erythronolactone	erythrono-1,4-lactone	0.652183	0.0135688	0.0208051	0.421678	0.00136641	0.0032404	0.230504
985	palmitic acid	palmitic acid	0.830481	2.28706	2.7539	0.643336	0.964308	1.49892	0.187145
10465	heptadecanoic acid	heptadecanoic acid	0.675939	0.00396825	0.00587073	0.530622	0.0317137	0.0597671	0.145317
700	ethanolamine	ethanolamine	1.15469	0.116773	0.101129	1.02665	6.70207	6.5281	0.128036
6912	ribitol	D-xylitol	0.842701	0.0488477	0.0579656	0.716675	0.0190508	0.0265822	0.126026
239	beta-alanine	beta-alanine	1.51922	0.0347276	0.0228588	1.3949	0.00674008	0.00483193	0.124317
757	glycolic acid	glycolic acid	0.910788	0.0671383	0.0737145	0.795079	0.00391752	0.00492721	0.115709
750	glycine	glycine	0.584771	0.073396	0.125512	0.537812	0.330995	0.615448	0.0469589
68152	3-hydroxypropionic acid	3-hydroxypropionic acid	0.713763	0.0110749	0.0155162	0.700862	0.00303043	0.00432386	0.0129009
444972	fumaric acid	fumaric acid	0.987634	0.00256404	0.00259614	1.01736	0.270228	0.265617	-0.0297274
753	glycerol	glycerol	1.08514	1.44066	1.32763	1.11715	0.594604	0.532252	-0.0320081
752	D-glyceric acid	glyceric acid	0.703597	0.0210167	0.0298704	0.81741	0.0151439	0.0185267	-0.113813
7405	oxoproline	oxoproline	0.236284	0.401092	1.6975	0.428272	0.769003	1.7956	-0.191988
2969	capric acid	capric acid	0.45228	0.018599	0.0411227	0.653762	0.0175838	0.0268963	-0.201482
5780	sorbitol	sorbitol	0.2974	0.00824946	0.0277386	0.606609	0.055914	0.0921747	-0.309209
5460194	beta-mannosylglycerate	beta-mannosylglycerate	1.07737	0.0191602	0.0177842	1.40723	0.00206024	0.00146404	-0.329857
6912	xylitol	D-xylitol	0.378823	0.00293581	0.0077498	0.716675	0.0190508	0.0265822	-0.337851
637542	D-erythro-sphingosine	4-hydroxycinnamic acid	0.599622	0.00606809	0.0101199	0.991351	0.0122082	0.0123147	-0.391729
5319879	2-monoolein	2-monoolein	0.560158	0.0391879	0.0699587	0.98798	0.00189843	0.00192153	-0.427822
892	allo-inositol	scyllo-inositol	0.0830093	0.000300808	0.00362378	0.515467	0.561881	1.09004	-0.432458
6613	pantothenic acid	pantothenic acid	0.350452	0.00413924	0.0118112	0.881281	0.119981	0.136144	-0.530829
875	tartaric acid	tartaric acid	0.236319	0.000786097	0.00332643	0.79807	0.00202856	0.00254183	-0.561752
6912	ribitol	ribitol	0.842701	0.0488477	0.0579656	1.40817	0.00246847	0.00175296	-0.565473
42953	diglycerol	diglycerol	0.485958	0.00722536	0.0148683	1.0708	0.0014809	0.00138299	-0.584841
100714	aminomalonic acid	aminomalonate	0.253077	0.00073516	0.00290488	0.854793	0.0227698	0.0266378	-0.601716
892	allo-inositol	myo-inositol	0.0830093	0.000300808	0.00362378	0.697204	0.0011417	0.00163753	-0.614195
99289	L-allothreonine	allothreonine	0.735897	0.0393633	0.0534903	1.37266	0.0191931	0.0139824	-0.636764
8158	pelargonic acid	pelargonic acid	0.114176	0.000289816	0.00253833	0.893011	0.00847726	0.0094929	-0.778835
6912	xylitol	ribitol	0.378823	0.00293581	0.0077498	1.40817	0.00246847	0.00175296	-1.02935
12473	pyrrole-2-carboxylic acid	pyrrole-2-carboxylic acid	0.205299	0.000294187	0.00143297	1.31671	0.0874889	0.0664452	-1.11141
743	glutaric acid	glutaric acid	0.0056275	0.000297439	0.0528545	1.14554	0.00129776	0.00113287	-1.13992
439377	N-methyl-L-glutamic acid	N-methylglutamic acid	0.770546	0.0295227	0.038314	1.98594	0.00243629	0.00122677	-1.21539
10712	cellobiose	cellobiose	0.489607	0.00666116	0.0136051	1.73246	0.00469968	0.00271272	-1.24286
2526	beta-glycerophosphoric acid	beta-glycerophosphoric acid	0.776439	0.00376008	0.00484272	2.2381	0.137897	0.0616132	-1.46166
243	benzoic acid	benzoic acid	0.67784	0.00940772	0.013879	2.56727	0.0372297	0.0145017	-1.88943
65533	glucose-1-phosphate	glucose-1-phosphate	0.563554	0.0204391	0.0362682	3.4529	0.089195	0.0258319	-2.88935
6029	uridine	uridine	0.549499	0.0791376	0.144018	9.35992	2.49364	0.266417	-8.81043

## Sheet: Table S7
Table S7. Metabolites showed different pattern between yak milk and human milk
HC: human colostrum, HMM: human mature milk; YC: Yak colostrum, YMM: yak mature milk
Pubchem cid	human metabolite name	yak metabolite name	human_FC	HC	HMM	yak_FC	YC	YMM	diff_FC
6306	isoleucine	L-isoleucine	2.65825	0.0125968	0.00473877	1.20487	0.0498608	0.0413827	1.45338
441	3-hydroxybutyric acid	3-hydroxybutyric acid	2.14432	0.00805457	0.00375623	0.85755	0.00981515	0.0114456	1.28677
867	malonic acid	malonic acid	1.88758	0.0493501	0.0261447	0.682498	0.00060144	0.000881233	1.20508
892	myo-inositol	scyllo-inositol	1.62898	4.21783	2.58925	0.515467	0.561881	1.09004	1.11351
6912	xylitol	ribitol	0.378823	0.00293581	0.0077498	1.40817	0.00246847	0.00175296	-1.02935
12473	pyrrole-2-carboxylic acid	pyrrole-2-carboxylic acid	0.205299	0.000294187	0.00143297	1.31671	0.0874889	0.0664452	-1.11141
743	glutaric acid	glutaric acid	0.0056275	0.000297439	0.0528545	1.14554	0.00129776	0.00113287	-1.13992
439377	N-methyl-L-glutamic acid	N-methylglutamic acid	0.770546	0.0295227	0.038314	1.98594	0.00243629	0.00122677	-1.21539
10712	cellobiose	cellobiose	0.489607	0.00666116	0.0136051	1.73246	0.00469968	0.00271272	-1.24286
2526	beta-glycerophosphoric acid	beta-glycerophosphoric acid	0.776439	0.00376008	0.00484272	2.2381	0.137897	0.0616132	-1.46166
243	benzoic acid	benzoic acid	0.67784	0.00940772	0.013879	2.56727	0.0372297	0.0145017	-1.88943
65533	glucose-1-phosphate	glucose-1-phosphate	0.563554	0.0204391	0.0362682	3.4529	0.089195	0.0258319	-2.88935
6029	uridine	uridine	0.549499	0.0791376	0.144018	9.35992	2.49364	0.266417	-8.81043

## Sheet: Table S8
Table S8. Metabolites were specific to yak milk compared to human breast milk
YMM: Yak mature milk; YC: Yak colostrum; FC: fold change
Pubchem CID	name	HMDB	Super Class	Class	Sub Class	VIP	P-value	adj.P-value	log2(FC)	FC	YC mean	YMM mean
71587158	Trisaccharide					1.74997	6.11e-07	0.000216144	2.37481	5.18669	0.408323	0.0787251
754	Glycerol 3-phosphate	HMDB0000126	Lipids and lipid-like molecules	Glycerophospholipids	Glycerophosphates	1.51465	3.68e-06	0.000325385	1.80278	3.48891	8.07016	2.31309
11727586	Galactinol	HMDB0005826	Organic oxygen compounds	Organooxygen compounds	Carbohydrates and carbohydrate conjugates	1.50113	2.76e-06	0.000325385	1.77889	3.43162	0.00903182	0.00263194
2724705	Levoglucosan	HMDB0000640	Organoheterocyclic compounds	Oxepanes		1.83444	1.89e-06	0.000325385	-2.65078	0.159234	0.00715077	0.0449074
60961	Adenosine	HMDB0000050	Nucleosides, nucleotides, and analogues	Purine nucleosides		1.44084	1.63e-05	0.00115757	1.64781	3.13358	0.0050041	0.00159693
5288725	N-methylalanine	HMDB0094692	Organic acids and derivatives	Carboxylic acids and derivatives	Amino acids, peptides, and analogues	1.03144	2.43e-05	0.0012284	0.902189	1.8689	0.0345685	0.0184967
1015	O-phosphoethanolamine	HMDB0000224	Organic acids and derivatives	Organic phosphoric acids and derivatives	Phosphate esters	1.90165	2.37e-05	0.0012284	-2.84425	0.13925	0.0305431	0.21934
10690	Gluconic acid	HMDB0000625	Organic oxygen compounds	Organooxygen compounds	Carbohydrates and carbohydrate conjugates	1.38072	9.7e-05	0.00429122	1.53926	2.90645	0.115373	0.0396955
5997	Cholesterol	HMDB0000067	Lipids and lipid-like molecules	Steroids and steroid derivatives	Cholestane steroids	1.40292	0.000174863	0.00531935	1.65854	3.15696	3.24443	1.02771
135398635	Guanosine	HMDB0000133	Nucleosides, nucleotides, and analogues	Purine nucleosides		1.53573	0.00021037	0.00531935	-1.95466	0.257982	0.00300073	0.0116315
525	Malic acid	HMDB0000744	Organic acids and derivatives	Hydroxy acids and derivatives	Beta hydroxy acids and derivatives	1.50131	0.000207019	0.00531935	-1.89483	0.268905	0.178727	0.664647
439586	Maltotriose	HMDB0001262	Organic oxygen compounds	Organooxygen compounds	Carbohydrates and carbohydrate conjugates	1.49717	0.000182281	0.00531935	-1.88363	0.271001	4.37354	16.1385
11096158	N-acetylmannosamine	HMDB0001129	Organic oxygen compounds	Organooxygen compounds	Carbohydrates and carbohydrate conjugates	1.28916	0.00020235	0.00531935	1.39997	2.63896	0.00194993	0.000738902
57349699	Glycyl tyrosine	HMDB0028853	Organic acids and derivatives	Carboxylic acids and derivatives	Amino acids, peptides, and analogues	1.30485	0.000229237	0.00540999	1.44046	2.71407	0.0440452	0.0162285
938	Nicotinic acid	HMDB0001488	Organoheterocyclic compounds	Pyridines and derivatives	Pyridinecarboxylic acids and derivatives	1.49224	0.000297053	0.00657229	1.94032	3.8379	0.0202882	0.00528627
45480545	1-(sn-glycero-3-phospho)-1d-myo-inositol	HMDB0011649	Lipids and lipid-like molecules	Glycerophospholipids	Glycerophosphoinositols	1.81719	0.000398459	0.00825071	2.58351	5.99397	0.0157494	0.00262754
440080	1-kestose	HMDB0011729	Organic oxygen compounds	Organooxygen compounds	Carbohydrates and carbohydrate conjugates	1.35965	0.000442835	0.00825071	1.58886	3.00813	0.225957	0.0751157
14900	1-monopalmitin					0.421597	0.000440214	0.00825071	0.158031	1.11576	0.0210581	0.0188732
1054	Pyridoxine	HMDB0000239	Organoheterocyclic compounds	Pyridines and derivatives	Pyridoxines	2.36425	0.000520096	0.00920569	4.45512	21.9343	0.00830975	0.000378847
7425	Citrazinic					1.73283	0.000584623	0.00985508	-2.54982	0.170776	0.00496741	0.0290873
11754	Cholesterone	HMDB0000921	Lipids and lipid-like molecules	Steroids and steroid derivatives	Cholestane steroids	1.64438	0.000661897	0.0105518	2.0194	4.05414	0.00809845	0.00199758
73064	Beta-glutamic acid					1.44256	0.000685567	0.0105518	-1.77343	0.292512	0.14157	0.48398
9989541	Conduritol-beta-epoxide					1.15099	0.00078346	0.0106671	-1.19359	0.437215	0.000571569	0.0013073
NA	Glycerol-3-galactoside					1.40381	0.000768736	0.0106671	1.74792	3.35873	0.0094746	0.00282089
8221	Octadecanol	HMDB0002350	Lipids and lipid-like molecules	Fatty Acyls	Fatty alcohols	1.21997	0.000892928	0.0112892	1.29574	2.45502	0.0660008	0.026884
4099	Metharbital	HMDB0014606	Organoheterocyclic compounds	Diazines	Pyrimidines and pyrimidine derivatives	0.873966	0.000861146	0.0112892	-0.706732	0.612706	0.00487715	0.00796
8892	Caproic acid	HMDB0000535	Lipids and lipid-like molecules	Fatty Acyls	Fatty acids and conjugates	1.2985	0.000984577	0.0120186	-1.49985	0.35359	0.00670652	0.018967
9882882	Nicotianamine					1.17121	0.00109773	0.0129532	-1.21549	0.430627	0.00135371	0.00314358
445238	Methyl beta-d-glucopyranoside	HMDB0029965	Organic oxygen compounds	Organooxygen compounds	Carbohydrates and carbohydrate conjugates	1.33551	0.00124118	0.0133145	-1.57662	0.335268	0.502271	1.49812
439692	Xylonolactone	HMDB0011676	Organoheterocyclic compounds	Lactones	Delta valerolactones	1.06423	0.0011885	0.0133145	-1.05779	0.480366	0.0259814	0.0540866
4075	5-aminosalicylic acid					2.70524	0.00139621	0.014537	5.7745	54.739	0.0354945	0.000648432
403	4-aminophenol	HMDB0001169	Benzenoids	Benzene and substituted derivatives	Aniline and substituted anilines	1.02488	0.00168262	0.0156749	0.975654	1.96653	0.00087787	0.000446405
123409	2-monopalmitin	HMDB0011533	Lipids and lipid-like molecules	Glycerolipids	Monoradylglycerols	1.57579	0.00164909	0.0156749	-2.20482	0.216912	0.268104	1.236
124886	Glutathione	HMDB0000125	Organic acids and derivatives	Carboxylic acids and derivatives	Amino acids, peptides, and analogues	2.61741	0.00160522	0.0156749	5.42708	43.0244	0.0381334	0.00088632
92817	Melezitose	HMDB0011730	Organic oxygen compounds	Organooxygen compounds	Carbohydrates and carbohydrate conjugates	1.71234	0.00166131	0.0156749	2.43018	5.3896	0.0300166	0.00556935
221493	Cholic acid	HMDB0000619	Lipids and lipid-like molecules	Steroids and steroid derivatives	Bile acids, alcohols and derivatives	1.04853	0.00179042	0.0159559	1.00513	2.00712	0.0179595	0.00894787
428	1,3-diaminopropane	HMDB0000002	Organic nitrogen compounds	Organonitrogen compounds	Amines	1.43414	0.00199712	0.0172434	1.75475	3.37467	0.00124775	0.000369739
1198	Isocitric acid	HMDB0000193	Organic acids and derivatives	Carboxylic acids and derivatives	Tricarboxylic acids and derivatives	1.15367	0.00211355	0.0178142	-1.20707	0.433147	0.0397029	0.0916614
10133	Chenodeoxycholic acid	HMDB0000518	Lipids and lipid-like molecules	Steroids and steroid derivatives	Bile acids, alcohols and derivatives	2.29148	0.00231687	0.018019	4.46856	22.1396	0.13385	0.00604575
469	Aminoadipic acid	HMDB0000510	Organic acids and derivatives	Carboxylic acids and derivatives	Amino acids, peptides, and analogues	1.99001	0.00221045	0.018019	-3.34918	0.0981285	0.00145282	0.0148053
161166	L-kynurenine	HMDB0000684	Organic oxygen compounds	Organooxygen compounds	Carbonyl compounds	0.93145	0.00228411	0.018019	0.796768	1.7372	0.00222014	0.001278
5289590	D-xylulose	HMDB0001644	Organooxygen compounds	Carbohydrates and carbohydrate conjugates	Monosaccharides	1.2649	0.00234145	0.018019	1.47363	2.77719	0.0338347	0.0121831
493591	Maltitol	HMDB0002928	Lipids and lipid-like molecules	Fatty Acyls	Fatty acyl glycosides	1.76998	0.00275374	0.0183757	2.58149	5.98558	0.232327	0.0388145
92135	(r)-3-hydroxybutyric acid	HMDB0000011	Organic acids and derivatives	Hydroxy acids and derivatives	Beta hydroxy acids and derivatives	1.27798	0.00263537	0.0183757	-1.56268	0.338522	0.0434928	0.128478
643757	Cis-aconitic acid	HMDB0000072	Organic acids and derivatives	Carboxylic acids and derivatives	Tricarboxylic acids and derivatives	1.16463	0.00278283	0.0183757	-1.25042	0.420325	0.132397	0.314987
6503	Tromethamine	HMDB0240288	Organic compounds	Organic nitrogen compounds	Organonitrogen compounds	1.12165	0.00287268	0.0183757	1.13245	2.19231	0.00198144	0.000903813
2781043	Erythronic acid	HMDB0000613	Organic oxygen compounds	Organooxygen compounds	Carbohydrates and carbohydrate conjugates	1.1337	0.00284059	0.0183757	-1.23281	0.425488	0.0065606	0.015419
135398638	Hypoxanthine	HMDB0000157	Organoheterocyclic compounds	Imidazopyrimidines	Purines and purine derivatives	1.11764	0.0026865	0.0183757	1.13717	2.1995	0.0226404	0.0102935
67078344	1,3-dihydroxypyridine					1.58825	0.00271957	0.0183757	2.20544	4.61217	0.00614237	0.00133178
NA	3-methylene-2-phenyl-1-hydroxy-cyclopentene					0.989109	0.00253972	0.0183757	-0.925262	0.526585	0.00172078	0.00326782
6269	4-methylbenzenesulfonamide					1.42454	0.0029588	0.0183757	-1.50396	0.352584	0.000428228	0.00121454
2777993	N-methyl-l-leucine					0.940051	0.00270923	0.0183757	0.827998	1.77522	0.0200712	0.0113063
5283468	1-monoolein	HMDB0011567	Lipids and lipid-like molecules	Glycerolipids	Monoradylglycerols	1.17919	0.00361425	0.0193323	1.276	2.42166	0.0187445	0.00774035
79075	2-monostearin	HMDB0011535	Lipids and lipid-like molecules	Glycerolipids	Monoradylglycerols	1.5869	0.00359597	0.0193323	-2.32002	0.200265	0.00452371	0.0225886
6857447	Beta-tocopherol	HMDB0006335	Lipids and lipid-like molecules	Prenol lipids	Quinone and hydroquinone lipids	1.37911	0.00326364	0.0193323	-1.64615	0.319491	0.580661	1.81746
445639	Oleic acid	HMDB0000207	Lipids and lipid-like molecules	Fatty Acyls	Fatty acids and conjugates	1.44028	0.00343719	0.0193323	-1.87208	0.273179	0.42558	1.55788
588	Creatinine	HMDB0000562	Organic acids and derivatives	Carboxylic acids and derivatives	Amino acids, peptides, and analogues	1.03215	0.00347352	0.0193323	1.0362	2.05083	0.57589	0.280809
836	Dl-dopa	HMDB0000609	Organic acids and derivatives	Carboxylic acids and derivatives	Amino acids, peptides, and analogues	1.95001	0.00335587	0.0193323	3.15395	8.90087	0.00173899	0.000195373
439918	Guanidinosuccinate	HMDB0003157	Organic acids and derivatives	Carboxylic acids and derivatives	Amino acids, peptides, and analogues	1.38216	0.00376817	0.0193323	1.74983	3.36319	0.00404448	0.00120257
122356	N-acetylputrescine	HMDB0002064	Organic acids and derivatives	Carboximidic acids and derivatives	Carboximidic acids	1.14844	0.00349625	0.0193323	-1.23856	0.423795	0.0470861	0.111106
9064	Catechin	HMDB0002780	Phenylpropanoids and polyketides	Flavonoids	Flavans	1.07294	0.00373471	0.0193323	1.0613	2.08681	0.00449362	0.00215335
5280378	Formononetin	HMDB0005808	Phenylpropanoids and polyketides	Isoflavonoids	O-methylated isoflavonoids	2.38738	0.00360894	0.0193323	4.77533	27.3852	0.93844	0.0342681
553108	Erythrotetrofuranose					0.783315	0.00366679	0.0193323	-0.604545	0.657679	0.0235317	0.0357799
5960	L-aspartic acid	HMDB0000191	Organic acids and derivatives	Carboxylic acids and derivatives	Amino acids, peptides, and analogues	1.57975	0.00530505	0.0268284	-2.21435	0.215484	0.0529433	0.245695
3013625	Glycyl proline	HMDB0000721	Organic acids and derivatives	Carboxylic acids and derivatives	Amino acids, peptides, and analogues	1.34671	0.00548133	0.0273294	-1.44198	0.368062	0.00152469	0.00414249
7971	3-pyridinol					0.947271	0.00614831	0.0302292	0.876054	1.83535	0.0300397	0.0163673
NA	Methyl-alpha-lyxofuranoside					0.891833	0.00711621	0.0337068	-0.806146	0.571908	0.0914324	0.159873
73243	N,n-bis(hydroxyethyl)-2-aminoethanesulfonic acid					2.06615	0.00707855	0.0337068	3.57436	11.9122	0.0251714	0.00211308
90479322	Sophorose					0.981632	0.00714128	0.0337068	0.928363	1.90312	0.018377	0.00965628
33032	L-glutamic acid	HMDB0000148	Organic acids and derivatives	Carboxylic acids and derivatives	Amino acids, peptides, and analogues	1.32661	0.00760944	0.0345352	-1.71212	0.305211	0.303262	0.993615
1066	Quinolinic acid	HMDB0000232	Organoheterocyclic compounds	Pyridines and derivatives	Pyridinecarboxylic acids and derivatives	1.44524	0.00757991	0.0345352	1.97716	3.93717	0.0179928	0.00456999
5282745	Palmitelaidic acid	HMDB0012328	Lipids and lipid-like molecules	Fatty Acyls	Fatty acids and conjugates	1.19876	0.00844349	0.0369307	-1.44786	0.366565	0.00974845	0.0265941
277	Carbamic acid	HMDB0003551	Organic acids and derivatives	Organic carbonic acids and derivatives		0.681128	0.00836337	0.0369307	0.456988	1.37267	0.015048	0.0109625
250402	2,3-dihydroxybutanoic acid	HMDB0000498	Organic oxygen compounds	Organooxygen compounds	Carbohydrates and carbohydrate conjugates	0.80844	0.00845025	0.0369307	-0.65774	0.63387	0.00551509	0.00870066
NA	N-acetyl-5-hydroxytryptamine	HMDB0001238	Organoheterocyclic compounds	Indoles and derivatives	Hydroxyindoles	1.26922	0.00947067	0.0399121	-1.38029	0.384142	0.000713745	0.00185802
NA	3-desoxy-pentitol					0.815334	0.00947047	0.0399121	-0.695014	0.617703	0.089588	0.145034
99824	2-hydroxycaproic acid	HMDB0001624	Lipids and lipid-like molecules	Fatty Acyls	Fatty acids and conjugates	1.14055	0.00960139	0.039987	1.22762	2.34181	0.00233999	0.000999226
6665	Dihydrocholesterol	HMDB0001569	Lipids and lipid-like molecules	Steroids and steroid derivatives	Cholestane steroids	0.968513	0.0100027	0.0408855	0.932578	1.90868	0.00830999	0.00435378
618363	Methylboronate					1.58936	0.0100481	0.0408855	2.56426	5.91451	0.0095066	0.00160734
11197	Lignoceric acid	HMDB0002003	Lipids and lipid-like molecules	Fatty Acyls	Fatty acids and conjugates	2.62039	0.0104961	0.0414541	5.09123	34.0888	0.0211351	0.000620002
24892770	D-fucose	HMDB0029196	Organic oxygen compounds	Organooxygen compounds	Carbohydrates and carbohydrate conjugates	1.57818	0.0104976	0.0414541	2.67502	6.38647	0.0250634	0.00392445
439192	L-sorbose	HMDB0001266	Organic oxygen compounds	Organooxygen compounds	Carbohydrates and carbohydrate conjugates	1.82856	0.0106563	0.0414541	3.23964	9.44558	0.01656	0.0017532
689043	Caffeic acid	HMDB0001964	Phenylpropanoids and polyketides	Cinnamic acids and derivatives	Hydroxycinnamic acids and derivatives	1.01558	0.0106362	0.0414541	-1.10193	0.465893	0.00597756	0.0128303
1060	2-oxo-propanoic acid					0.825408	0.0109964	0.0423122	-0.728842	0.603388	0.0320257	0.0530764
289	Catechol	HMDB0000957	Benzenoids	Phenols	Benzenediols	1.57893	0.0113435	0.0431785	2.65621	6.30376	0.0155077	0.00246007
5281708	Daidzein	HMDB0003312	Phenylpropanoids and polyketides	Isoflavonoids	Isoflav-2-enes	1.2065	0.0118012	0.044443	1.24609	2.37197	0.110703	0.0466714
NA	Isohexonic acid					0.781872	0.0121393	0.0452349	-0.630291	0.646046	0.00215716	0.00333902
135398700	Isoxanthopterin	HMDB0000704	Organoheterocyclic compounds	Pteridines and derivatives	Pterins and derivatives	1.42832	0.0130964	0.0473074	2.31479	4.97533	0.00400964	0.000805905
560035	3-deoxyhexitol					0.784112	0.0130832	0.0473074	-0.651024	0.636828	0.0966542	0.151774
6131	Cytidine-5-monophosphate	HMDB0000095	Nucleosides, nucleotides, and analogues	Pyrimidine nucleotides	Pyrimidine ribonucleotides	1.33834	0.0136042	0.0486455	2.30001	4.92462	0.0406758	0.00825969
54726398	2-o-methyl-l-ascorbic acid	HMDB0240294	Organoheterocyclic compounds	Dihydrofurans	Furanones	0.891045	0.013785	0.048799	0.869833	1.82745	0.00779969	0.00426807
1102	Spermidine	HMDB0001257	Organic nitrogen compounds	Organonitrogen compounds	Amines	0.925411	0.0139279	0.0488167	0.931377	1.9071	0.00338145	0.00177309
222285	Erythritol	HMDB0002994	Organic oxygen compounds	Organooxygen compounds	Carbohydrates and carbohydrate conjugates	0.764731	0.0143713	0.0498769	0.603403	1.5193	0.00321996	0.00211937
450268	3-hydroxyhippuric acid	HMDB0006116	Benzenoids	Benzene and substituted derivatives	Benzoic acids and derivatives	2.16064	0.0151371	0.0500796	3.82385	14.161	0.0349589	0.00246867
193530	2-hydroxyadipic acid	HMDB0000321	Lipids and lipid-like molecules	Fatty Acyls	Fatty acids and conjugates	1.50786	0.0151243	0.0500796	-2.37698	0.192512	0.000292779	0.00152084
2723626	Digitoxose					1.00708	0.0148658	0.0500796	-0.959016	0.514408	0.0603201	0.117261
439167	D-ribose 5-phosphate	HMDB0001548	Organic oxygen compounds	Organooxygen compounds	Carbohydrates and carbohydrate conjugates	1.29591	0.0157992	0.0517862	1.80225	3.48764	0.388781	0.111474
6602431	Xylonic acid	HMDB0060256	Organic oxygen compounds	Organooxygen compounds	Carbohydrates and carbohydrate conjugates	0.73764	0.0160582	0.0521523	-0.606451	0.65681	0.00273214	0.0041597
2723872	D-fructose	HMDB0000660	Organic oxygen compounds	Organooxygen compounds	Carbohydrates and carbohydrate conjugates	1.34873	0.0168295	0.0527227	1.57089	2.97088	0.101961	0.0343203
1018	2-picolinic acid	HMDB0002243	Organoheterocyclic compounds	Pyridines and derivatives	Pyridinecarboxylic acids and derivatives	0.949534	0.0166814	0.0527227	0.950552	1.93261	0.0108817	0.00563058
439916	N-acetyl-d-hexosamine	HMDB0000803	Organic oxygen compounds	Organooxygen compounds	Carbohydrates and carbohydrate conjugates	0.370887	0.0174949	0.0543264	-0.152899	0.899441	0.00540272	0.00600675
10267	D-fructose-1,6-bisphosphate	HMDB0001058	Organic oxygen compounds	Organooxygen compounds	Carbohydrates and carbohydrate conjugates	1.5084	0.0177993	0.0547909	2.00795	4.02209	0.0213986	0.00532028
16064	Beta-hydroxymyristic acid	HMDB0061656	Lipids and lipid-like molecules	Fatty Acyls	Fatty acids and conjugates	0.729717	0.0186881	0.0565436	-0.682663	0.623014	0.00657376	0.0105515
5950	L-alanine	HMDB0000161	Organic acids and derivatives	Carboxylic acids and derivatives	Amino acids, peptides, and analogues	0.93173	0.0188733	0.0566198	-0.904746	0.534127	0.123928	0.232019
6623	Bisphenol a	HMDB0032133	Benzenoids	Benzene and substituted derivatives	Diphenylmethanes	1.66747	0.0191545	0.0568045	2.2468	4.7463	0.0175312	0.00369366
190	Adenine	HMDB0000034	Organoheterocyclic compounds	Imidazopyrimidines	Purines and purine derivatives	0.804232	0.0192558	0.0568045	0.845303	1.79664	0.0344764	0.0191894
6288	L-threonine	HMDB0000167	Organic acids and derivatives	Carboxylic acids and derivatives	Amino acids, peptides, and analogues	0.887327	0.0199021	0.058226	-0.893939	0.538143	0.0173838	0.0323034
203	Allantoic acid	HMDB0001209	Organic acids and derivatives	Carboxylic acids and derivatives	Amino acids, peptides, and analogues	1.37495	0.0213487	0.0619461	2.00898	4.02498	0.210021	0.0521793
1017	Phthalic acid	HMDB0002107	Benzenoids	Benzene and substituted derivatives	Benzoic acids and derivatives	1.19191	0.0218249	0.0624536	1.47435	2.77859	0.00608099	0.00218852
5757	Estradiol	HMDB0000151	Lipids and lipid-like molecules	Steroids and steroid derivatives	Estrane steroids	1.86272	0.0220528	0.0624536	3.18406	9.08863	6.50057	0.715242
1614	3,4-methylenedioxyamphetamine	HMDB0041931	Organoheterocyclic compounds	Benzodioxoles		1.00136	0.0242037	0.0674654	-1.07707	0.473991	0.0552565	0.116577
5962	L-lysine	HMDB0000182	Organic acids and derivatives	Carboxylic acids and derivatives	Amino acids, peptides, and analogues	0.797668	0.0244477	0.0676131	0.795186	1.7353	0.0209864	0.0120938
1005	Phosphoenolpyruvate	HMDB0000263	Organic acids and derivatives	Organic phosphoric acids and derivatives	Phosphate esters	0.946431	0.02564	0.070361	1.36077	2.56823	0.0168147	0.00654721
1826	5-hydroxyindoleacetic acid	HMDB0000763	Organoheterocyclic compounds	Indoles and derivatives	Indolyl carboxylic acids and derivatives	1.03419	0.0267272	0.0727803	1.23041	2.34633	0.0234487	0.00999375
440667	Dehydroascorbic acid	HMDB0001264	Organoheterocyclic compounds	Lactones	Gamma butyrolactones	0.972994	0.0285246	0.0770819	1.31032	2.47996	0.0114552	0.00461909
5960	Aspartate	HMDB0062186	Organic acids and derivatives	Carboxylic acids and derivatives	Amino acids, peptides, and analogues	1.36538	0.0288194	0.0772883	-1.87587	0.272462	0.00122831	0.00450818
NA	2,3-dihydrobutyraldehyde 1-phosphate					1.16782	0.0295271	0.078591	1.64025	3.11719	0.0799454	0.0256466
3037582	Galactaric acid	HMDB0000639	Organic oxygen compounds	Organooxygen compounds	Carbohydrates and carbohydrate conjugates	0.805771	0.0301998	0.0797815	0.962327	1.94845	0.0238872	0.0122596
21144996	D-ribulose 5-phosphate	HMDB0000618	Organooxygen compounds	Carbohydrates and carbohydrate conjugates	Monosaccharides	1.35214	0.0306317	0.0803231	2.19391	4.57544	0.742012	0.162173
95433	2-hydroxy-2-methylbutanoic acid	HMDB0001987	Lipids and lipid-like molecules	Fatty Acyls	Fatty acids and conjugates	0.982324	0.0308755	0.0803671	-1.26944	0.41482	0.000385529	0.000929388
439174	N-acetyl-d-glucosamine	HMDB0000215	Organic oxygen compounds	Organooxygen compounds	Carbohydrates and carbohydrate conjugates	1.63315	0.0323394	0.083563	3.19206	9.13913	0.110599	0.0121017
453	Hexitol	HMDB0000107	Organic oxygen compounds	Organooxygen compounds	Carbohydrates and carbohydrate conjugates	0.801069	0.0329962	0.0846424	-0.709221	0.61165	0.00167053	0.00273119
5987	Amidosulfonic acid	HMDB0034830	Homogeneous non-metal compounds	Other non-metal organides	Other non-metal oxides	2.04582	0.0341989	0.0854009	4.46187	22.0372	0.0113515	0.000515104
5288441	Maltotriitol					1.0565	0.0344981	0.0854009	-1.9433	0.260021	0.33572	1.29112
18411366	Phosphenodiimidic amide					0.714766	0.0342925	0.0854009	0.811029	1.75446	0.0365152	0.0208128
10877291	Arabinofuranose	HMDB0012325	Organic oxygen compounds	Organooxygen compounds	Carbohydrates and carbohydrate conjugates	0.739243	0.0355598	0.0874179	-0.635562	0.64369	0.0711618	0.110553
129637403	Dimethyluric acid	HMDB0001857	Organoheterocyclic compounds	Imidazopyrimidines	Purines and purine derivatives	1.01909	0.0360173	0.0879319	1.13829	2.2012	0.0247203	0.0112304
637775	Sinapinic acid	HMDB0032616	Phenylpropanoids and polyketides	Cinnamic acids and derivatives	Hydroxycinnamic acids and derivatives	0.733157	0.0367827	0.0891855	-0.662008	0.631998	0.00045793	0.000724575
10469	Cerotinic acid	HMDB0002356	Lipids and lipid-like molecules	Fatty Acyls	Fatty acids and conjugates	0.848128	0.0378883	0.0912413	-0.859489	0.551148	0.00616866	0.0111924
6329	Methylamine	HMDB0000164	Organic nitrogen compounds	Organonitrogen compounds	Amines	0.655476	0.0382177	0.0914126	0.498242	1.41249	2.46921	1.74812
9903	Lithocholic acid	HMDB0000761	Organic compounds	Lipids and lipid-like molecules	Steroids and steroid derivatives	0.685037	0.0397661	0.0932265	1.48886	2.80666	0.00485026	0.00172813
439215	Galacturonic acid	HMDB0002545	Organic oxygen compounds	Organooxygen compounds	Carbohydrates and carbohydrate conjugates	0.747149	0.0396659	0.0932265	0.799153	1.74008	0.109041	0.0626647
24632	Pyrophosphate	HMDB0000250	Homogeneous non-metal compounds	Non-metal oxoanionic compounds	Non-metal pyrophosphates	2.74468	0.0407933	0.0937715	6.87061	117.02	0.0231119	0.000197504
10468	Pentacosanoic acid	HMDB0002361	Lipids and lipid-like molecules	Fatty Acyls	Fatty acids and conjugates	1.02651	0.0405667	0.0937715	-1.15684	0.448495	0.0235571	0.0525247
1135	Thymine	HMDB0000262	Organoheterocyclic compounds	Diazines	Pyrimidines and pyrimidine derivatives	0.812621	0.0415095	0.0948024	0.785569	1.72377	0.0146149	0.00847843
439394	D-fructose-1-phosphate	HMDB0001076	Organic oxygen compounds	Organooxygen compounds	Carbohydrates and carbohydrate conjugates	1.02217	0.042852	0.0972411	1.51576	2.85949	0.018466	0.0064578
439939	L-2-hydroxyglutaric acid	HMDB0000694	Lipids and lipid-like molecules	Fatty Acyls	Fatty acids and conjugates	0.804959	0.0438578	0.0978203	-0.866326	0.548542	0.023011	0.0419495
1123	Taurine	HMDB0000251	Organic acids and derivatives	Organic sulfonic acids and derivatives	Organosulfonic acids and derivatives	0.905574	0.0445032	0.0978203	2.85803	7.25025	0.0483641	0.00667068
597	Cytosin	HMDB0000630	Organoheterocyclic compounds	Diazines	Pyrimidines and pyrimidine derivatives	0.529189	0.0441233	0.0978203	0.383684	1.30467	0.0121217	0.00929103
65084	Gallocatechin	HMDB0141542	Phenylpropanoids and polyketides	Flavonoids	Flavans	0.937944	0.0443009	0.0978203	0.87202	1.83022	0.0033026	0.00180448
NA	3,17,20-trihydroxy-pregn-5-en-11-one					1.52881	0.0443088	0.0978203	2.40328	5.29006	0.030269	0.00572185
12665	Piperidone	HMDB0011749	Organoheterocyclic compounds	Piperidines	Piperidinones	0.442366	0.0460982	0.100115	-0.25189	0.839796	0.0051323	0.00611137
464	Hippuric acid	HMDB0000714	Benzenoids	Benzene and substituted derivatives	Benzoic acids and derivatives	1.6859	0.048094	0.103194	2.83805	7.15053	0.355809	0.0497599
6287	L-valine	HMDB0000883	Organic acids and derivatives	Carboxylic acids and derivatives	Amino acids, peptides, and analogues	0.872897	0.0480989	0.103194	1.18672	2.27635	0.164113	0.072095
1175	Uric acid	HMDB0000289	Organoheterocyclic compounds	Imidazopyrimidines	Purines and purine derivatives	0.692155	0.0487217	0.1039	0.648162	1.56717	2.62859	1.67728
785	Hydroquinone	HMDB0002434	Benzenoids	Phenols	Benzenediols	0.596196	0.0495028	0.104934	0.441774	1.35827	0.00463148	0.00340983
6083	Adenosine-5'-monophosphate	HMDB0000045	Nucleosides, nucleotides, and analogues	Purine nucleotides	Purine ribonucleotides	2.87582	0.0510076	0.106844	8.04623	264.336	0.270073	0.0010217
6267	L-asparagine	HMDB0000168	Organic acids and derivatives	Carboxylic acids and derivatives	Amino acids, peptides, and analogues	0.532231	0.0508781	0.106844	0.349127	1.27379	0.0115275	0.00904973
5280435	Phytol	HMDB0002019	Lipids and lipid-like molecules	Prenol lipids	Diterpenoids	0.8532	0.0528634	0.10755	-0.910474	0.53201	0.0766173	0.144015
6175	Cytidine	HMDB0000089	Nucleosides, nucleotides, and analogues	Pyrimidine nucleosides		0.979744	0.051942	0.10755	-0.982144	0.506227	0.00195034	0.0038527
668	Dihydroxyacetone phosphate	HMDB0001473	Organic oxygen compounds	Organooxygen compounds	Carbohydrates and carbohydrate conjugates	0.900773	0.0527851	0.10755	1.30246	2.46649	0.0173875	0.00704949
72924	6-hydroxynicotinic acid	HMDB0002658	Organoheterocyclic compounds	Pyridines and derivatives	Pyridinecarboxylic acids and derivatives	0.953368	0.0520041	0.10755	1.35565	2.55913	0.00227472	0.000888867
667639	Piceatannol	HMDB0004215	Phenylpropanoids and polyketides	Stilbenes		1.17092	0.0525137	0.10755	1.58298	2.99588	0.00367591	0.00122699
1060	Pyruvic acid	HMDB0000243	Organic acids and derivatives	Keto acids and derivatives	Alpha-keto acids and derivatives	0.688309	0.0540197	0.108761	-0.661573	0.632188	0.0248232	0.0392655
22814803	L-cysteine-glycine					0.609216	0.0543805	0.108761	-0.4982	0.707989	0.00493886	0.00697589
6134	Lactose	HMDB0000186	Organic oxygen compounds	Organooxygen compounds	Carbohydrates and carbohydrate conjugates	0.629957	0.0559034	0.110557	0.519731	1.43369	0.000258309	0.000180171
54567015	Alloxanoic acid					0.882976	0.0579025	0.113875	0.899657	1.86562	0.0136919	0.00733904
98009	2-hydroxypentanoic acid	HMDB0001863	Lipids and lipid-like molecules	Fatty Acyls	Fatty acids and conjugates	2.31206	0.0594552	0.115357	5.34696	40.7001	0.00131868	3.24e-05
135565601	Inosine-5'-monophosphate	HMDB0000175	Nucleosides, nucleotides, and analogues	Purine nucleotides	Purine ribonucleotides	0.838542	0.062339	0.119935	0.834534	1.78328	0.00533534	0.00299187
222284	Beta-sitosterol	HMDB0000852	Lipids and lipid-like molecules	Steroids and steroid derivatives	Stigmastanes and derivatives	0.780623	0.0660773	0.12644	-0.719923	0.60713	0.0675483	0.111258
6030	Uridine 5'-monophosphate	HMDB0000288	Nucleosides, nucleotides, and analogues	Pyrimidine nucleotides	Pyrimidine ribonucleotides	1.72477	0.0670988	0.127704	4.54888	23.4072	0.341797	0.0146022
6723	4-pyridoxic acid	HMDB0000017	Organoheterocyclic compounds	Pyridines and derivatives	Pyridinecarboxylic acids and derivatives	1.03383	0.0683059	0.129306	1.38649	2.61441	0.00656279	0.00251024
124300887	4',5-dihydroxy-7-glucosyloxyflavanone					0.684871	0.0718621	0.135315	-0.593743	0.662622	0.000588025	0.000887422
NA	2,5-dihydroxy-1h-indole					1.03859	0.07374	0.138116	1.57535	2.98007	0.0334793	0.0112344
178	Acetamide	HMDB0031645	Organic acids and derivatives	Carboximidic acids and derivatives	Carboximidic acids	1.98958	0.0771292	0.143704	4.16986	17.9992	0.00135714	7.54e-05
6992567	Glutamyl-valine	HMDB0028832	Organic acids and derivatives	Carboxylic acids and derivatives	Amino acids, peptides, and analogues	0.638209	0.0789646	0.146353	0.654457	1.57402	0.0202155	0.0128432
5459879	Sedoheptulose	HMDB0003219	Organic oxygen compounds	Organooxygen compounds	Carbohydrates and carbohydrate conjugates	0.611928	0.0808516	0.14907	0.508886	1.42295	0.131673	0.0925355
673	Dimethylglycine	HMDB0000092	Organic acids and derivatives	Carboxylic acids and derivatives	Amino acids, peptides, and analogues	0.853816	0.0822673	0.150894	-0.605786	0.657113	0.00570232	0.00867783
122121	Phytosphingosine	HMDB0004610	Organic nitrogen compounds	Organonitrogen compounds	Amines	0.641702	0.0853069	0.154865	-0.571797	0.672778	0.11113	0.16518
825	4-hydroxyproline	HMDB0000725	Organic acids and derivatives	Carboxylic acids and derivatives	Amino acids, peptides, and analogues	0.615295	0.0859716	0.155275	-0.514133	0.700214	0.0309642	0.0442211
638072	Squalene	HMDB0000256	Lipids and lipid-like molecules	Prenol lipids	Triterpenoids	0.666585	0.0869853	0.156309	-0.645637	0.639211	0.0286227	0.0447782
445675	Udp-n-acetylglucosamine	HMDB0000290	Nucleosides, nucleotides, and analogues	Pyrimidine nucleotides	Pyrimidine nucleotide sugars	0.707497	0.0892466	0.159562	0.71985	1.64701	3.78959	2.30089
135398641	Inosine	HMDB0000195	Nucleosides, nucleotides, and analogues	Purine nucleosides		0.75623	0.0991075	0.176302	1.3999	2.63883	0.061998	0.0234945
135458807	N'-(1h-indol-3-ylmethylene)benzohydrazide					0.656231	0.105199	0.185275	-0.713911	0.609665	0.0310029	0.0508524
5810	Trans-4-hydroxy-l-proline					0.637032	0.104806	0.185275	0.792116	1.73161	0.0145791	0.00841938
54670067	Ascorbic acid	HMDB0000044	Organoheterocyclic compounds	Dihydrofurans	Furanones	0.707208	0.109261	0.190762	0.685761	1.60855	0.00101674	0.000632086
5699	Xanthurenic acid	HMDB0000881	Organoheterocyclic compounds	Quinolines and derivatives	Quinoline carboxylic acids	0.673615	0.109939	0.190777	0.830618	1.77845	0.00536857	0.00301868
21100	Metanephrine	HMDB0004063	Benzenoids	Phenols	Methoxyphenols	1.07064	0.11106	0.191782	1.18323	2.27084	0.0473609	0.0208561
1045	Putrescine	HMDB0001414	Organic nitrogen compounds	Organonitrogen compounds	Amines	0.382317	0.118352	0.203382	-0.248711	0.841648	0.0343855	0.0408549
18950	D-mannose	HMDB0000169	Organic oxygen compounds	Organooxygen compounds	Carbohydrates and carbohydrate conjugates	0.888218	0.121454	0.207704	-1.47393	0.360001	0.0896257	0.248959
5280794	Stigmasterol	HMDB0000937	Lipids and lipid-like molecules	Steroids and steroid derivatives	Stigmastanes and derivatives	0.522555	0.127081	0.214222	-0.406546	0.754427	0.00645893	0.00856137
197063	Methanephosphonothioic acid					0.64474	0.128387	0.215398	1.00118	2.00163	0.066604	0.0332748
29920852	7-(1-methylethyl)-5-oxo-2-amino-5h-chromeno[2,3-b]pyridine-3-carboxylate					0.568719	0.130847	0.21849	0.765578	1.70005	0.0108351	0.00637337
1833	5-methoxytryptamine	HMDB0004095	Organoheterocyclic compounds	Indoles and derivatives	Tryptamines and derivatives	0.367942	0.133084	0.220778	-0.245325	0.843626	1.10942	1.31506
676510	2-mercapto-4,6-dimethylnicotinonitrile					0.313056	0.134454	0.220778	-0.177116	0.884469	0.0194006	0.0219348
18605	Myristyl myristate					0.342355	0.1346	0.220778	-0.194964	0.873595	0.0168926	0.0193369
5280450	Linoleic acid	HMDB0000673	Lipids and lipid-like molecules	Fatty Acyls	Lineolic acids and derivatives	0.513882	0.137749	0.22448	-0.46541	0.724265	0.0281628	0.0388846
6140	L-phenylalanine	HMDB0000159	Organic acids and derivatives	Carboxylic acids and derivatives	Amino acids, peptides, and analogues	0.476321	0.138239	0.22448	0.498264	1.41251	0.00938677	0.00664544
7314	Lactobionic acid					0.626072	0.142087	0.228631	0.681983	1.60434	0.41635	0.259514
560781	2-methylglyceric acid	HMDB0002601	Organic acids and derivatives	Hydroxy acids and derivatives	Beta hydroxy acids and derivatives	0.571185	0.143253	0.229464	0.560222	1.4745	0.000849192	0.00057592
2471	Bumetanide	HMDB0015024	Benzenoids	Benzene and substituted derivatives	Diphenylethers	0.473353	0.148503	0.23574	-0.443311	0.735445	22.6146	30.7496
7027	Gluconolactone	HMDB0000150	Organic oxygen compounds	Organooxygen compounds	Carbohydrates and carbohydrate conjugates	0.612886	0.148477	0.23574	-0.553188	0.681513	1.17991	1.7313
24871597	3-hydroxy-3-(4'-hydroxy-3'-methoxyphenyl)propionic acid					0.4097	0.149512	0.236283	-0.291963	0.81679	0.000171766	0.000210294
6262	Ornithine	HMDB0000214	Organic acids and derivatives	Carboxylic acids and derivatives	Amino acids, peptides, and analogues	0.318337	0.153905	0.242144	-0.186939	0.878468	0.0218767	0.0249033
5280335	D-erythro-sphingosine	HMDB0000252	Organic nitrogen compounds	Organonitrogen compounds	Amines	0.48335	0.158169	0.24666	0.524429	1.43836	0.00380046	0.00264221
NA	Lanosterol	HMDB0001251	Lipids and lipid-like molecules	Prenol lipids	Triterpenoids	0.238953	0.159012	0.246886	0.822775	1.7688	0.0592094	0.0334743
3893	Dodecanoic acid	HMDB0000638	Lipids and lipid-like molecules	Fatty Acyls	Fatty acids and conjugates	0.493403	0.16281	0.251681	-0.390619	0.762802	0.00971166	0.0127316
439694	Digalacturonic acid	HMDB0039721	Organic oxygen compounds	Organooxygen compounds	Carbohydrates and carbohydrate conjugates	0.543539	0.164383	0.251912	-0.662342	0.631852	0.00148135	0.00234446
5460677	Ribonic acid	HMDB0000867	Organic oxygen compounds	Organooxygen compounds	Carbohydrates and carbohydrate conjugates	0.520857	0.169223	0.258211	0.494332	1.40867	0.00765501	0.00543422
93072	N-carbamoylaspartate	HMDB0000828	Organic acids and derivatives	Carboxylic acids and derivatives	Amino acids, peptides, and analogues	0.341457	0.188897	0.285767	-0.206894	0.866401	0.000352982	0.000407412
439312	D-tagatose	HMDB0003418	Organic oxygen compounds	Organooxygen compounds	Carbohydrates and carbohydrate conjugates	0.436792	0.191203	0.288025	0.247908	1.18748	0.286693	0.241429
441035	Talose					0.503995	0.202355	0.303532	0.382137	1.30327	0.276887	0.212456
633417	1-hydroxy-3-(hydroxymethyl)anthraquinone					0.569986	0.206946	0.309108	-0.608174	0.656027	0.00447619	0.00682319
1188	Xanthine	HMDB0000292	Organoheterocyclic compounds	Imidazopyrimidines	Purines and purine derivatives	0.447981	0.209098	0.3107	-0.430007	0.742258	0.00750307	0.0101084
608520	2,3-dihydro-8-methoxyfuro(2,3-b)quinoline					0.468681	0.213642	0.313814	0.555775	1.46996	0.00484556	0.0032964
10787	1,2,4-benzenetriol	HMDB0124831	Benzenoids	Benzene and substituted derivatives	Phenols and derivatives	0.362252	0.232077	0.339484	-0.259392	0.83544	0.0277615	0.0332298
5283870	3-epicholic acid	HMDB0000419	Lipids and lipid-like molecules	Steroids and steroid derivatives	Bile acids, alcohols and derivatives	0.376654	0.241886	0.350376	0.543422	1.45743	0.0421993	0.0289547
6057	L-tyrosine	HMDB0000158	Organic acids and derivatives	Carboxylic acids and derivatives	Amino acids, peptides, and analogues	0.469706	0.243314	0.350376	0.601836	1.51765	0.0951429	0.0626911
NA	3,3-dimethyl-1-hydroxy-cyclohexene					0.488448	0.2454	0.351707	0.673958	1.59544	0.00532057	0.00333485
6446	Fluoxymesterone	HMDB0015316	Lipids and lipid-like molecules	Steroids and steroid derivatives	Androstane steroids	0.528638	0.251265	0.35866	-0.688215	0.620621	0.16327	0.263075
70284	2-(4-methyl-1-piperazinyl)ethanamine	HMDB0062673	Organoheterocyclic compounds	Diazinanes	Piperazines	0.306699	0.258543	0.367567	0.184822	1.13668	0.00231449	0.00203619
135191	D-xylose	HMDB0000098	Organic oxygen compounds	Organooxygen compounds	Carbohydrates and carbohydrate conjugates	0.335858	0.262422	0.371589	0.265313	1.2019	0.0483727	0.040247
6274	L-histidine	HMDB0000177	Organic acids and derivatives	Carboxylic acids and derivatives	Amino acids, peptides, and analogues	0.452439	0.266101	0.375297	-0.3307	0.795151	0.0197511	0.0248394
138	5-aminovaleric acid	HMDB0003355	Organic acids and derivatives	Carboxylic acids and derivatives	Amino acids, peptides, and analogues	0.45597	0.289928	0.40728	0.609186	1.5254	0.00273485	0.00179288
145742	L-proline	HMDB0000162	Organic acids and derivatives	Carboxylic acids and derivatives	Amino acids, peptides, and analogues	0.496424	0.293413	0.410546	0.448322	1.36445	0.421429	0.308863
84265	N-acetylgalactosamine	HMDB0000212	Organic oxygen compounds	Organooxygen compounds	Carbohydrates and carbohydrate conjugates	0.397568	0.298384	0.415858	-0.291719	0.816928	0.0010454	0.00127968
91493	6-phosphogluconic acid	HMDB0001316	Organic oxygen compounds	Organooxygen compounds	Carbohydrates and carbohydrate conjugates	0.158156	0.301403	0.418419	1.06505	2.09225	0.0300159	0.0143462
64959	Xanthosine	HMDB0000299	Nucleosides, nucleotides, and analogues	Purine nucleosides		0.404904	0.31189	0.431285	-0.312716	0.805124	0.0963637	0.119688
92779	Leucinic acid	HMDB0000665	Lipids and lipid-like molecules	Fatty Acyls	Fatty acids and conjugates	0.69162	0.320879	0.441989	2.07247	4.20606	0.000978585	0.000232661
8207	Tridecanol	HMDB0013316	Lipids and lipid-like molecules	Fatty Acyls	Fatty alcohols	0.459963	0.328087	0.450166	1.02716	2.03801	0.0181772	0.0089191
68841	O-phosphoserine	HMDB0000272	Organic acids and derivatives	Carboxylic acids and derivatives	Amino acids, peptides, and analogues	0.57333	0.332892	0.454248	-0.356059	0.781296	0.00284546	0.00364197
6341	Ethylamine	HMDB0013231	Organonitrogen compounds	Amines	Primary amines	0.610623	0.333629	0.454248	-0.276227	0.825748	1.09879	1.33066
5951	Serine	HMDB0000187	Organic acids and derivatives	Carboxylic acids and derivatives	Amino acids, peptides, and analogues	0.617557	0.353734	0.471776	-0.422257	0.746256	0.0808097	0.108287
439232	N-acetylornithine	HMDB0003357	Organic acids and derivatives	Carboxylic acids and derivatives	Amino acids, peptides, and analogues	0.394529	0.353418	0.471776	-0.27497	0.826468	0.095705	0.1158
160556	Saccharopine	HMDB0000279	Organic acids and derivatives	Carboxylic acids and derivatives	Amino acids, peptides, and analogues	0.477146	0.353015	0.471776	-0.429479	0.74253	0.0119839	0.0161392
1176	Urea	HMDB0000294	Organic acids and derivatives	Organic carbonic acids and derivatives	Ureas	0.534587	0.35335	0.471776	0.544643	1.45866	4.24837	2.91252
10975657	D-ribose	HMDB0000283	Organic oxygen compounds	Organooxygen compounds	Carbohydrates and carbohydrate conjugates	0.284013	0.349886	0.471776	0.151621	1.11082	0.00151957	0.00136798
6508	Quinic acid	HMDB0003072	Organic oxygen compounds	Organooxygen compounds	Alcohols and polyols	0.356447	0.354499	0.471776	0.619318	1.53615	0.0100731	0.00655735
8007	Butylamine	HMDB0031321	Organic nitrogen compounds	Organonitrogen compounds	Amines	0.189204	0.357909	0.474531	-0.107958	0.927901	0.0041347	0.00445598
84265	Alpha-n-acetyl-d-galactosamine					0.366688	0.36147	0.477464	-0.582266	0.667914	0.00490733	0.00734725
164619	Pinitol	HMDB0034219	Organic oxygen compounds	Organooxygen compounds	Alcohols and polyols	0.465241	0.367314	0.482113	-0.260235	0.834952	0.000475242	0.000569185
5054	Resorcinol					0.408558	0.367713	0.482113	1.12715	2.18427	0.00368617	0.0016876
199	Agmatine	HMDB0001432	Organic nitrogen compounds	Organonitrogen compounds	Guanidines	0.27768	0.372909	0.487121	0.139518	1.10154	0.0540859	0.0491004
160434	Malate	HMDB0000156	Organic acids and derivatives	Hydroxy acids and derivatives	Beta hydroxy acids and derivatives	0.234995	0.389116	0.500899	-0.316532	0.802998	0.005338	0.00664759
5961	L-glutamine	HMDB0000641	Organic acids and derivatives	Carboxylic acids and derivatives	Amino acids, peptides, and analogues	0.398797	0.39893	0.511671	-0.298846	0.812903	0.0229099	0.0281829
1794427	Chlorogenic acid	HMDB0003164	Organic oxygen compounds	Organooxygen compounds	Alcohols and polyols	0.254425	0.403477	0.51378	-1.36592	0.387988	0.00597977	0.0154123
18302	2-deoxyerythritol					0.118655	0.405467	0.514464	-0.0455151	0.968944	0.0233385	0.0240865
967	Orotic acid	HMDB0000226	Organoheterocyclic compounds	Diazines	Pyrimidines and pyrimidine derivatives	0.554739	0.410592	0.519106	-0.346503	0.786488	0.5148	0.654556
445858	Ferulic acid	HMDB0000954	Phenylpropanoids and polyketides	Cinnamic acids and derivatives	Hydroxycinnamic acids and derivatives	0.185229	0.412945	0.520223	0.711055	1.637	0.0181321	0.0110764
107689	L-lactic acid	HMDB0000190	Organic acids and derivatives	Hydroxy acids and derivatives	Alpha hydroxy acids and derivatives	0.304574	0.423496	0.529744	0.233804	1.17593	0.239053	0.203288
1057	1,2,3-trihydroxybenzene	HMDB0013674	Benzenoids	Benzene and substituted derivatives	Phenols and derivatives	0.250359	0.432306	0.533228	0.388535	1.30906	0.0182689	0.0139557
72	3,4-dihydroxybenzoic acid	HMDB0001856	Benzenoids	Benzene and substituted derivatives	Benzoic acids and derivatives	0.256015	0.431257	0.533228	0.366803	1.28949	0.00523059	0.00405632
1118	Sulfuric acid	HMDB0001448	Homogeneous non-metal compounds	Non-metal oxoanionic compounds	Non-metal sulfates	0.313708	0.429336	0.533228	-0.208988	0.865144	0.000571753	0.000660876
8193	Dodecanol	HMDB0011626	Lipids and lipid-like molecules	Fatty Acyls	Fatty alcohols	0.246298	0.43116	0.533228	0.48739	1.40191	0.0430825	0.0307314
54675830	4-hydroxybenzoate	HMDB0000500	Benzenoids	Benzene and substituted derivatives	Benzoic acids and derivatives	0.0470804	0.436762	0.536853	0.383011	1.30406	0.000905014	0.000693997
72276	Epicatechin	HMDB0001871	Phenylpropanoids and polyketides	Flavonoids	Flavans	0.158253	0.441409	0.540688	0.382853	1.30392	0.106641	0.0817847
261	Butyraldehyde	HMDB0003543	Organic oxygen compounds	Organooxygen compounds	Carbonyl compounds	0.222825	0.456508	0.557255	-0.12589	0.916438	0.00377078	0.00411461
69507	D-fructose-6-phosphate	HMDB0000124	Organic oxygen compounds	Organooxygen compounds	Carbohydrates and carbohydrate conjugates	0.221167	0.465113	0.565807	0.295608	1.2274	0.850458	0.692893
681	Dopamine	HMDB0000073	Benzenoids	Phenols	Benzenediols	0.220232	0.486128	0.589346	-0.126207	0.916237	0.0249575	0.0272391
3757587	Diethylcarbamic acid					0.121755	0.493866	0.596685	-0.0619676	0.957957	0.199573	0.208332
8742	Shikimic acid	HMDB0003070	Organic oxygen compounds	Organooxygen compounds	Alcohols and polyols	0.158768	0.509341	0.613288	0.0767287	1.05462	0.00232373	0.00220337
1174	Uracil	HMDB0000300	Organoheterocyclic compounds	Diazines	Pyrimidines and pyrimidine derivatives	0.0698583	0.515861	0.619033	0.25677	1.1948	0.324688	0.271751
157355	Lactitol	HMDB0040937	Lipids and lipid-like molecules	Fatty Acyls	Fatty acyl glycosides	0.271274	0.534603	0.637204	0.246857	1.18662	0.0202592	0.017073
262	Butane-2,3-diol	HMDB0003156	Organic oxygen compounds	Organooxygen compounds	Alcohols and polyols	0.208989	0.538884	0.638009	-0.128063	0.915059	0.00166023	0.00181434
193417	D-arabinose	HMDB0029942	Organic oxygen compounds	Organooxygen compounds	Carbohydrates and carbohydrate conjugates	0.157036	0.538321	0.638009	0.0836369	1.05969	0.00624651	0.00589468
7768	Epsilon-caprolactam	HMDB0062769	Organoheterocyclic compounds	Lactams	Caprolactams	0.193538	0.54345	0.641271	0.175872	1.12965	0.00257946	0.00228342
7420	3-hydroxybenzoic acid	HMDB0002466	Benzenoids	Benzene and substituted derivatives	Benzoic acids and derivatives	0.49607	0.552999	0.64907	-0.303203	0.810451	0.00278499	0.00343635
8021	Diethylamine	HMDB0041878	Organonitrogen compounds	Amines	Secondary amines	0.129614	0.55556	0.64907	0.0730662	1.05195	0.0395781	0.0376236
51	Oxoglutaric acid	HMDB0000208	Organic acids and derivatives	Keto acids and derivatives	Gamma-keto acids and derivatives	0.0952033	0.575155	0.666469	0.227634	1.17091	0.0255105	0.0217868
68972	Triacontanol					0.629662	0.576101	0.666469	0.673633	1.59508	0.0261988	0.0164247
5816	Adrenaline	HMDB0014344	Benzenoids	Phenols	Benzenediols	0.670994	0.57846	0.667019	-0.163184	0.893052	0.0995994	0.111527
12592	Tetracosane	HMDB0034282	Hydrocarbons	Saturated hydrocarbons	Alkanes	0.0600608	0.584493	0.671788	-0.0127834	0.991178	0.0160067	0.0161492
7095	Biphenyl	HMDB0034437	Benzenoids	Benzene and substituted derivatives	Biphenyls and derivatives	0.188363	0.589595	0.67328	0.0913526	1.06537	0.00313411	0.00294181
11579	Levulinic acid	HMDB0000720	Organic acids and derivatives	Keto acids and derivatives	Gamma-keto acids and derivatives	0.168547	0.612352	0.697018	0.121084	1.08755	0.000315154	0.000289783
1978	Acebutolol	HMDB0015324	Organic oxygen compounds	Organooxygen compounds	Carbonyl compounds	0.109494	0.630234	0.712789	-0.128876	0.914544	0.182643	0.19971
11266	2-hydroxybutanoic acid	HMDB0000008	Organic acids and derivatives	Hydroxy acids and derivatives	Alpha hydroxy acids and derivatives	0.0921687	0.645798	0.723457	0.0861373	1.06152	0.000919142	0.00086587
10394	3-(4-hydroxyphenyl)propionic acid	HMDB0002199	Phenylpropanoids and polyketides	Phenylpropanoic acids		0.225645	0.642258	0.723457	-0.10937	0.926993	0.0605954	0.0653677
445154	Resveratrol	HMDB0003747	Phenylpropanoids and polyketides	Stilbenes		0.115664	0.644023	0.723457	-0.104524	0.930112	0.001425	0.00153207
10972	N-acetylglycine	HMDB0000532	Organic acids and derivatives	Carboxylic acids and derivatives	Amino acids, peptides, and analogues	0.32958	0.648852	0.724585	-0.170707	0.888407	0.00135842	0.00152906
70914	N-acetylglutamate	HMDB0001138	Organic acids and derivatives	Carboxylic acids and derivatives	Amino acids, peptides, and analogues	0.0751442	0.658234	0.732751	0.155945	1.11415	0.0107658	0.00966274
5312	Succinylacetone	HMDB0000635	Organic acids and derivatives	Keto acids and derivatives	Medium-chain keto acids and derivatives	0.0291814	0.661375	0.733939	0.194545	1.14436	0.0118079	0.0103183
31405	2,6-bis(tert-butyl)phenol					0.0627763	0.677478	0.74946	-0.0487095	0.966801	0.0109341	0.0113095
6137	L-methionine	HMDB0000696	Organic acids and derivatives	Carboxylic acids and derivatives	Amino acids, peptides, and analogues	0.0437123	0.68078	0.750766	0.014536	1.01013	0.0110358	0.0109252
7628	Boric acid					0.139835	0.690888	0.759547	0.0493687	1.03481	0.0256886	0.0248244
10796791	2-deoxy-d-erythro-pentitol					0.222199	0.702126	0.769513	-0.172082	0.887561	0.00113989	0.00128429
724	3-phosphoglyceric acid	HMDB0000807	Organic oxygen compounds	Organooxygen compounds	Carbohydrates and carbohydrate conjugates	0.519622	0.708908	0.774548	0.321057	1.24925	0.0219579	0.017577
14985	Alpha-tocopherol	HMDB0001893	Lipids and lipid-like molecules	Prenol lipids	Quinone and hydroquinone lipids	0.61596	0.721787	0.783781	-0.117332	0.921891	0.0034497	0.00374198
643798	Citraconic acid	HMDB0000634	Lipids and lipid-like molecules	Fatty Acyls	Fatty acids and conjugates	0.627061	0.720881	0.783781	-0.269388	0.829672	0.0466625	0.0562421
996	Phenol	HMDB0000228	Benzenoids	Phenols	1-hydroxy-4-unsubstituted benzenoids	0.132838	0.724385	0.783828	0.0646091	1.0458	0.00296194	0.00283222
440043	D-myo-inositol 4-phosphate	HMDB0001313	Organic oxygen compounds	Organooxygen compounds	Alcohols and polyols	0.180905	0.726259	0.783828	0.101322	1.07276	0.335654	0.31289
439213	Glucosamine	HMDB0001514	Organic oxygen compounds	Organooxygen compounds	Carbohydrates and carbohydrate conjugates	0.164982	0.746595	0.803327	-0.0723479	0.951089	0.00978785	0.0102912
441476	Pectin	HMDB0003402	Organic oxygen compounds	Organooxygen compounds	Carbohydrates and carbohydrate conjugates	0.169746	0.749547	0.804059	-0.114074	0.923975	63.9588	69.2214
9971251	4-hydroxyestrone	HMDB0005895	Lipids and lipid-like molecules	Steroids and steroid derivatives	Estrane steroids	0.0130626	0.760436	0.813276	0.120338	1.08699	0.00135085	0.00124275
1983	Acetaminophen	HMDB0001859	Benzenoids	Phenols	1-hydroxy-2-unsubstituted benzenoids	0.0925921	0.767789	0.814548	0.0380389	1.02672	0.0027969	0.00272412
3893	Dodecanoic acid, isopropanol ester	HMDB0059820	Lipids and lipid-like molecules	Fatty Acyls	Fatty acid esters	0.0357034	0.768529	0.814548	0.0390794	1.02746	0.0120488	0.0117268
174	Ethylene glycol					0.0333608	0.765278	0.814548	0.0077792	1.00541	0.740182	0.736202
440936	Arbutin	HMDB0029943	Organic oxygen compounds	Organooxygen compounds	Carbohydrates and carbohydrate conjugates	0.0803655	0.795895	0.838532	0.100132	1.07187	0.000503843	0.000470059
5280372	Coniferin	HMDB0013682	Organooxygen compounds	Carbohydrates and carbohydrate conjugates	Glycosyl compounds	0.345455	0.794449	0.838532	-0.14791	0.902557	0.00581829	0.00644645
5526	Tranexamic acid	HMDB0014447	Organic acids and derivatives	Carboxylic acids and derivatives	Amino acids, peptides, and analogues	0.0760338	0.805264	0.845886	0.0394691	1.02774	6.70338	6.52248
6106	L-leucine	HMDB0000687	Organic acids and derivatives	Carboxylic acids and derivatives	Amino acids, peptides, and analogues	0.0732374	0.813706	0.847212	0.0378194	1.02656	6.71297	6.53928
135398634	Guanine	HMDB0000132	Organoheterocyclic compounds	Imidazopyrimidines	Purines and purine derivatives	0.0343147	0.809183	0.847212	-0.027846	0.980884	0.0662478	0.0675389
69687	2',6'-dihydroxyacetophenone	HMDB0029660	Benzenoids	Benzene and substituted derivatives	Acetophenones	0.0337443	0.816597	0.847728	0.0927882	1.06643	0.0115288	0.0108107
68412	Dihydroxymalonic acid					0.101883	0.833673	0.862925	0.0331582	1.02325	0.000498649	0.000487319
412	Nornicotine	HMDB0001126	Organoheterocyclic compounds	Pyridines and derivatives	Pyrrolidinylpyridines	0.146294	0.839259	0.866174	-0.0506835	0.965479	0.0014857	0.00153882
7290	Glycerol alpha-monochlorohydrin	HMDB0031334	Organohalogen compounds	Halohydrins	Chlorohydrins	0.0431003	0.843939	0.868472	-0.0310516	0.978707	0.000527655	0.000539135
85082	L-alanine-alanine					0.0379368	0.860024	0.88246	0.0256751	1.01796	0.0479591	0.0471132
24699	1-monostearin	HMDB0011131	Lipids and lipid-like molecules	Glycerolipids	Monoradylglycerols	0.0857321	0.879036	0.89936	-0.052802	0.964062	0.00720275	0.00747126
5958	Glucose-6-phosphate	HMDB0001401	Organic oxygen compounds	Organooxygen compounds	Carbohydrates and carbohydrate conjugates	0.0294257	0.898287	0.916408	0.0511687	1.0361	1.50807	1.45552
NA	2-methyl-3,5-dihydroxy-4-pyridinecarboxylic acid					0.0126933	0.901931	0.917481	-0.0301521	0.979317	0.00651465	0.00665224
12025	Butyrolactam	HMDB0002039	Organoheterocyclic compounds	Pyrrolidines	Pyrrolidones	0.0121943	0.907353	0.920212	0.0316237	1.02216	0.00328332	0.00321213
79025	Alpha-d-glucose	HMDB0003345	Organic oxygen compounds	Organooxygen compounds	Carbohydrates and carbohydrate conjugates	0.0542141	0.955593	0.961022	-0.0199804	0.986246	63.5269	64.4128
16069996	3,6-anhydro-d-galactose					0.0503854	0.955241	0.961022	0.0198525	1.01386	0.0062674	0.00618174
122336	Trehalose-6-phosphate	HMDB0001124	Organic oxygen compounds	Organooxygen compounds	Carbohydrates and carbohydrate conjugates	0.00853285	0.979661	0.979661	0.00709843	1.00493	0.293351	0.291912

## Sheet: Table S9
Table S9. Metabolites were specific to human milk compared to yak milk
HMM: human breast mature milk; HC: human breast colostrum; FC: fold change
Pubchem CID	name	HMDB	Super Class	Class	Sub Class	VIP	P-value	log2(FC)	FC	HC mean	HMM mean
441040	3,6-Anhydro-D-galactose	NA	NA	NA	NA	1.5181	2.5026e-11	-1.71587	0.304419	0.00210215	0.00690543
158	prostaglandin E2	HMDB12580	Lipids and lipid-like molecules	Fatty Acyls	Eicosanoids	1.46839	7.96681e-07	-4.29879	0.0508082	0.000288729	0.00568271
8066	2-butyne-1,4-diol	NA	NA	NA	NA	1.42637	1.96465e-05	-0.424786	0.744949	0.043279	0.0580966
346	arbutin	HMDB29943	Organooxygen compounds	Carbohydrates and carbohydrate conjugates	Glycosyl compounds	1.36693	8.21813e-05	-1.26469	0.416189	0.0319739	0.0768253
92794	prunin	NA	NA	NA	NA	1.35828	0.000132642	-0.390881	0.762664	0.0109026	0.0142954
736	gluconic lactone	HMDB00150	Organooxygen compounds	Carbohydrates and carbohydrate conjugates	Monosaccharides	1.38792	0.000211959	-0.633884	0.644439	0.0517294	0.0802704
24749	glucose	HMDB00122	Organooxygen compounds	Carbohydrates and carbohydrate conjugates	Monosaccharides	1.40501	0.000215491	-1.32645	0.398749	1.22704	3.07723
94176	erythrose	NA	NA	NA	NA	1.3437	0.000248668	-1.078	0.473686	0.0012128	0.00256034
12647	L-homoserine	HMDB00719	Organic acids and derivatives	Carboxylic acids and derivatives	Amino acids, peptides, and alogues	1.3194	0.000344587	-0.519494	0.697617	0.0112455	0.0161199
123831	N,N-dimethylarginine	HMDB01539	Organic acids and derivatives	Carboxylic acids and derivatives	Amino acids, peptides, and alogues	1.30715	0.000446628	-0.253363	0.838939	0.0223622	0.0266553
102288	allose	HMDB01151	Organooxygen compounds	Carbohydrates and carbohydrate conjugates	Monosaccharides	1.34896	0.000452449	-0.390431	0.762902	0.0481007	0.0630497
108223	2-deoxy-D-glucose	NA	NA	NA	NA	1.32196	0.000483328	-0.543953	0.685889	0.00934639	0.0136267
16553	atrazine-2-hydroxy	NA	NA	NA	NA	1.32494	0.000535552	-0.485366	0.714316	0.134857	0.188791
8299	acetol	HMDB06961	Organooxygen compounds	Carbonyl compounds	Ketones	1.30478	0.000567663	-0.17495	0.885798	0.204248	0.230581
847	methionine sulfoxide	NA	NA	NA	NA	1.34675	0.000627656	-0.368327	0.77468	0.076146	0.0982934
439162	D-(glycerol 1-phosphate)	NA	NA	NA	NA	1.27002	0.00104149	-1.77962	0.291259	0.0201132	0.0690558
2682	1-hexadecanol	HMDB03424	Lipids and lipid-like molecules	Fatty Alcohols	Fatty alcohols	1.2832	0.00107794	-0.315002	0.80385	0.101905	0.126771
160520	3,7,12-trihydroxycoprostane	HMDB01457	Lipids and lipid-like molecules	Steroids and Steroid Derivatives	Cholestane steroids	1.31968	0.00107964	1.25826	2.39208	0.0664144	0.0277643
617	serine	HMDB00187	Organic acids and derivatives	Carboxylic acids and derivatives	Amino acids, peptides, and alogues	1.23897	0.00146434	-1.04867	0.483414	0.0209814	0.0434026
5462261	(2R,3S)-2-hydroxy-3-isopropylbutanedioic acid	HMDB12156	Lipids and lipid-like molecules	Fatty Acyls	Fatty acids and conjugates	1.30803	0.00154029	-0.377162	0.769951	0.00608309	0.00790062
151152	threonic acid	NA	NA	NA	NA	1.24596	0.00158896	1.68942	3.22526	0.0600807	0.0186282
424	aspartic acid	NA	NA	NA	NA	1.32049	0.00182473	-1.63233	0.322566	0.00112922	0.00350075
763	glycocyamine	HMDB00128	Organic acids and derivatives	Carboxylic acids and derivatives	Amino acids, peptides, and alogues	1.23288	0.00188186	1.13997	2.20377	0.00614482	0.00278832
6853	fluorene	NA	NA	NA	NA	1.25871	0.00189005	-4.81362	0.0355596	0.000302328	0.00850201
5369191	N-ethylmaleamic acid	NA	NA	NA	NA	1.25511	0.00196929	0.421731	1.33953	0.0196659	0.0146811
1094	shikimic acid	HMDB03070	Organooxygen compounds	Alcohols and polyols	Cyclic alcohols and derivatives	1.22146	0.00228192	-1.62832	0.323464	0.00382867	0.0118364
169019	threitol	NA	NA	NA	NA	1.22988	0.00284801	-0.576492	0.670592	0.0331012	0.0493611
17751029	methyl-beta-D-galactopyranoside	NA	NA	NA	NA	1.20471	0.003002	-1.5823	0.33395	0.0138288	0.0414097
537036	cholestane-3,5,6-triol	NA	NA	NA	NA	1.26387	0.00327374	-1.37835	0.384659	0.0283657	0.0737426
235	ascorbate	HMDB00044	Organoheterocyclic compounds	Dihydrofurans	Furanones	1.18296	0.00347737	-0.867874	0.547954	0.011763	0.0214672
65550	lyxose	NA	NA	NA	NA	1.23047	0.00347857	-0.305098	0.809387	0.0121727	0.0150394
25588	glucoheptonic acid	NA	NA	NA	NA	1.21438	0.00351146	-1.38185	0.383728	0.154333	0.402194
440864	2-hydroxybutanoic acid	HMDB00008	Lipids and lipid-like molecules	Fatty Acyls	Fatty acids and conjugates	1.19435	0.0039664	0.426065	1.34356	0.0183012	0.0136214
6112	lipoic acid	HMDB01451	Organoheterocyclic compounds	Dithiolanes	Lipoic acids and derivatives	1.21373	0.00413663	-0.614212	0.653286	0.025823	0.0395279
602	alanine	NA	NA	NA	NA	1.21612	0.00464367	-0.652346	0.636245	0.142684	0.22426
11006	hexadecane	NA	NA	NA	NA	1.15586	0.00528666	-1.02054	0.492931	0.050973	0.103408
7439	carvone	NA	NA	NA	NA	1.14696	0.00534091	-0.18356	0.880527	0.128126	0.14551
442428	naringin	NA	NA	NA	NA	1.19864	0.00534347	-2.26777	0.20765	0.575498	2.77147
222656	L-malic acid	HMDB00156	Lipids and lipid-like molecules	Fatty Acyls	Fatty acids and conjugates	1.20006	0.0055042	0.615357	1.53194	0.101795	0.0664484
3084028	N-acetyl-beta-D-mannosamine	NA	NA	NA	NA	1.17905	0.00552624	-0.757726	0.591428	0.00471635	0.00797451
5988	sucrose	HMDB00258	Organooxygen compounds	Carbohydrates and carbohydrate conjugates	Glycosyl compounds	1.15537	0.00580764	5.5322	46.2763	2.79755	0.0604532
586	creatine	HMDB00064	Organic acids and derivatives	Carboxylic acids and derivatives	Amino acids, peptides, and alogues	1.16477	0.00747823	0.518161	1.43213	0.0235426	0.0164389
79029	levoglucosan	NA	NA	NA	NA	1.12621	0.0083624	1.19413	2.28807	0.0411797	0.0179976
11187	maleamate	NA	NA	NA	NA	1.19476	0.00929368	-0.900485	0.535707	0.0112644	0.0210272
65097	3-hydroxynorvaline	NA	NA	NA	NA	1.12364	0.0110401	-0.261463	0.834241	0.0744016	0.0891847
17106	fucose	NA	NA	NA	NA	1.19776	0.012439	0.576117	1.49083	0.423934	0.284361
2901	cycloleucine	NA	NA	NA	NA	1.11214	0.0161742	-0.241662	0.845771	0.026618	0.0314719
1088	sarcosine	HMDB00271	Organic acids and derivatives	Carboxylic acids and derivatives	Amino acids, peptides, and alogues	0.812581	0.0183753	-0.952599	0.516701	0.0372383	0.0720694
607	mucic acid	HMDB00639	Organooxygen compounds	Carbohydrates and carbohydrate conjugates	Sugar acids and derivatives	1.01374	0.0205389	-0.744238	0.596983	0.00211651	0.00354535
559314	3-hydroxy-L-proline	HMDB02113	Organic acids and derivatives	Carboxylic acids and derivatives	Amino acids, peptides, and alogues	0.995382	0.0210197	-0.238961	0.847355	0.0455696	0.0537786
874	citraconic acid	HMDB00634	Lipids and lipid-like molecules	Fatty Acyls	Fatty acids and conjugates	1.03202	0.023748	0.6757	1.59737	0.00701716	0.00439294
379	caprylic acid	HMDB00482	Lipids and lipid-like molecules	Fatty Acyls	Fatty acids and conjugates	1.02275	0.0243802	-1.91883	0.264469	0.00682143	0.0257929
439766	citramalic acid	HMDB00426	Lipids and lipid-like molecules	Fatty Acyls	Fatty acids and conjugates	1.04056	0.02466	-0.208735	0.865295	0.0394685	0.0456127
439242	raffinose	HMDB03213	Organooxygen compounds	Carbohydrates and carbohydrate conjugates	Oligosaccharides	0.966232	0.0258585	-4.01532	0.0618399	0.00404759	0.0654528
440658	melibiose	HMDB00048	Organooxygen compounds	Carbohydrates and carbohydrate conjugates	Glycosyl compounds	1.14094	0.0285979	1.2535	2.38419	0.0340703	0.0142901
70912	N-acetyl-L-leucine	HMDB11756	Organic acids and derivatives	Carboxylic acids and derivatives	Amino acids, peptides, and alogues	1.18354	0.0299764	1.85796	3.62495	0.0129142	0.0035626
444266	maleic acid	HMDB00176	Organic acids and derivatives	Carboxylic acids and derivatives	Dicarboxylic acids and derivatives	0.947815	0.0325304	-0.174864	0.885851	0.0625428	0.070602
8871	2-hydroxypyridine	HMDB13751	Organoheterocyclic compounds	Pyridines and derivatives	Hydroxypyridines	0.939115	0.0392259	0.0715907	1.05087	1.88754	1.79616
69217	1-methylhydantoin	HMDB03646	Organoheterocyclic compounds	Azolidines	Imidazolidines	0.92254	0.0405197	-0.16152	0.894082	0.113061	0.126455
3657	hydroxyurea	HMDB15140	Organooxygen compounds	NA	NA	1.02908	0.0433316	-0.38151	0.767634	0.0216467	0.0281992
111064	ribonic acid, gamma-lactone	NA	NA	NA	NA	0.805407	0.0437604	-0.615038	0.652913	0.00383165	0.00586854
6989	thymol	HMDB01878	Lipids and lipid-like molecules	Prenol lipids	Monoterpenoids	0.642645	0.0545635	0.553284	1.46742	0.00827228	0.00563729
7427	trehalose	HMDB00975	Organooxygen compounds	Carbohydrates and carbohydrate conjugates	Glycosyl compounds	0.931377	0.0717147	0.810912	1.75432	0.0735358	0.041917
314	cytidine-5'-monophosphate	HMDB00095	Nucleosides, nucleotides, and alogues	Pyrimidine nucleotides	Pyrimidine ribonucleotides	0.975254	0.0753628	-0.560359	0.678134	0.00328517	0.00484443
5425	threo-beta-hyrdoxyaspartate	NA	NA	NA	NA	0.912545	0.0783043	0.222006	1.16635	0.00240565	0.00206254
4813	piceatannol	HMDB04215	Phenylpropanoids and polyketides	Stilbenes	NA	0.765814	0.0983232	-0.977829	0.507743	0.00778429	0.0153312
637517	elaidic acid	NA	NA	NA	NA	0.845359	0.0983232	-0.401503	0.757069	0.0151876	0.020061
18189	4-acetamidobutyric acid	HMDB03681	Organic acids and derivatives	Carboxylic acids and derivatives	Amino acids, peptides, and alogues	0.828744	0.101037	-0.720941	0.606702	0.0429964	0.070869
1004	phosphate	HMDB02142	Homogeneous non-metal compounds	Non-metal oxoanionic compounds	Non-metal phosphates	0.953176	0.118021	0.552411	1.46653	0.549107	0.374425
6255	maltose	HMDB00163	Organooxygen compounds	Carbohydrates and carbohydrate conjugates	Glycosyl compounds	0.886054	0.127587	-0.344025	0.78784	0.22982	0.291709
5145	salicin	HMDB03546	Organooxygen compounds	Carbohydrates and carbohydrate conjugates	Glycosyl compounds	0.706155	0.130136	-0.827283	0.56359	0.0461049	0.0818057
6904	sorbose	NA	NA	NA	NA	0.928825	0.13187	0.270538	1.20626	0.0932281	0.077287
12122	3-hydroxyphenylacetic acid	HMDB00440	Benzenoids	Benzene and substituted derivatives	Phenylacetic acid derivatives	0.911489	0.136176	-1.40719	0.377046	0.0016499	0.00437585
873	3-(2-hydroxyphenyl)propionic acid	HMDB33752	Phenylpropanoids and polyketides	Phenylpropanoic acids	NA	1.05111	0.137572	-0.758668	0.591042	0.000680048	0.00115059
5984	fructose	NA	NA	NA	NA	0.917051	0.160441	0.19333	1.1434	0.155226	0.135758
28115	2,3-dihydroxypyridine	NA	NA	NA	NA	0.59378	0.16179	0.466466	1.38172	0.0149876	0.0108471
12663	4-hydroxy-6-methyl-2-pyrone	NA	NA	NA	NA	0.9977	0.167293	0.416436	1.33463	0.00447289	0.00335142
993	ribose	HMDB00283	Organooxygen compounds	Carbohydrates and carbohydrate conjugates	Monosaccharides	0.889076	0.182937	-0.417753	0.74859	0.0238299	0.0318331
2723970	glycine-d5	NA	NA	NA	NA	0.650388	0.201746	-0.231946	0.851485	0.006511	0.00764664
857	leucine	NA	NA	NA	NA	0.495141	0.228945	1.0635	2.08999	0.0341929	0.0163603
11701	2,2-dimethylsuccinic acid	NA	NA	NA	NA	0.771901	0.260229	0.15556	1.11385	0.011922	0.0107034
232990	neohesperidin	HMDB30748	Phenylpropanoids and polyketides	Flavonoids	Flavonoid Glycosides	0.946657	0.26628	-0.300635	0.811895	0.0446533	0.0549989
13017	N-cyclohexylformamide	NA	NA	NA	NA	0.713036	0.275393	-0.098558	0.933966	0.877021	0.939028
12284	3-methylglutaric acid	NA	NA	NA	NA	0.660866	0.300992	0.103685	1.07451	0.0058722	0.00546498
931	naphthalene	NA	NA	NA	NA	0.594299	0.303124	0.0649884	1.04608	0.103546	0.0989851
439451	galactinol	HMDB05826	Organooxygen compounds	Carbohydrates and carbohydrate conjugates	Glycosyl compounds	0.451108	0.318701	0.726353	1.65445	0.568379	0.343545
76	dehydroepiandrosterone	HMDB00077	Lipids and lipid-like molecules	Steroids and Steroid Derivatives	Androgens and Derivatives	0.546739	0.336191	0.681568	1.60388	0.0186293	0.0116152
74840	carbobenzyloxy-L-leucine	NA	NA	NA	NA	0.621957	0.357572	-0.711477	0.610694	0.00493695	0.00808416
24749	mannose	HMDB00169	Organooxygen compounds	Carbohydrates and carbohydrate conjugates	Monosaccharides	0.64122	0.367354	0.351654	1.27602	0.00578587	0.0045343
640	2-deoxyuridine	HMDB00012	Nucleosides, nucleotides, and alogues	Pyrimidine nucleosides	Pyrimidine 2'-deoxyribonucleosides	0.57708	0.381845	0.276966	1.21164	0.043763	0.0361187
58	2-ketobutyric acid	HMDB00005	Organic acids and derivatives	Keto acids and derivatives	Short-chain keto acids and derivatives	0.523634	0.396146	-0.0478755	0.96736	1.37524	1.42164
13006	1,2-cyclohexanedione	HMDB31344	Organooxygen compounds	Carbonyl compounds	Ketones	0.509725	0.401108	-0.623219	0.649221	0.0129179	0.0198976
833	citrulline	HMDB00904	Organic acids and derivatives	Carboxylic acids and derivatives	Amino acids, peptides, and alogues	0.502685	0.406812	0.260178	1.19763	0.199845	0.166868
1148	tryptophan	HMDB00929	Organoheterocyclic compounds	Indoles and derivatives	Indolyl carboxylic acids and derivatives	0.807049	0.464381	0.40293	1.32219	0.00148079	0.00111995
8375	2'-hydroxyacetophenone	NA	NA	NA	NA	0.47838	0.468596	0.451461	1.36742	0.0108236	0.0079153
971	oxalic acid	HMDB02329	Organic acids and derivatives	Carboxylic acids and derivatives	Dicarboxylic acids and derivatives	0.930633	0.535634	0.191507	1.14196	0.00347662	0.00304444
612	lactic acid	NA	NA	NA	NA	0.328586	0.538429	0.377145	1.29877	0.342099	0.263402
974	oxamic acid	NA	NA	NA	NA	0.872372	0.559213	-0.258662	0.835863	0.493339	0.590215
64956	3-aminoisobutyric acid	HMDB03911	Organic acids and derivatives	Carboxylic acids and derivatives	Amino acids, peptides, and alogues	0.366986	0.59141	-0.0401711	0.97254	0.0427606	0.043968
205	threonine	NA	NA	NA	NA	0.903269	0.629234	0.136712	1.0994	0.0025861	0.00235229
3931	linoleic acid	HMDB00673	Lipids and lipid-like molecules	Lineolic acids and derivatives	Not Available	0.624374	0.636656	-0.315787	0.803413	0.0052262	0.006505
493593	lactose	HMDB00186	Organooxygen compounds	Carbohydrates and carbohydrate conjugates	Glycosyl compounds	0.731572	0.679967	-0.244152	0.844312	0.0326004	0.0386118
101562	L-threose	NA	NA	NA	NA	0.545755	0.721167	-0.310284	0.806483	0.00547364	0.00678705
19274	cetadiol	NA	NA	NA	NA	0.313283	0.762593	0.0778684	1.05546	0.0037607	0.0035631
12511	1,4-cyclohexanedione	NA	NA	NA	NA	0.713918	0.768515	-0.141061	0.906852	0.0649375	0.0716076
1182	valine	NA	NA	NA	NA	0.0853498	0.868453	0.0731248	1.05199	0.0471744	0.0448429
644160	xylose	NA	NA	NA	NA	0.340824	0.920093	0.048239	1.034	0.0116975	0.0113129
189	O-acetylserine	HMDB03011	Organic acids and derivatives	Carboxylic acids and derivatives	Amino acids, peptides, and alogues	0.366343	0.923591	0.0392559	1.02758	0.00242309	0.00235804
10434	1,3-cyclohexanedione	NA	NA	NA	NA	0.722433	0.929054	-0.0408918	0.972054	0.00656711	0.00675591
487	methylmalonic acid	HMDB00202	Organic acids and derivatives	Carboxylic acids and derivatives	Dicarboxylic acids and derivatives	0.384177	0.931353	0.00494942	1.00344	0.332872	0.331732
45	tartronic acid	HMDB35227	Organic Acids and Derivatives	Hydroxy Acids and Derivatives	Alpha Hydroxy Acids and Derivatives	0.622382	0.948105	0.00740319	1.00514	0.0069904	0.00695462
